# Supplementary material for: Global, regional, and national burden of chronic kidney disease attributable to high sodium intake from 1990 to 2019
Source: Front Nutr. 2023 Mar 2;10:1078371. doi: 10.3389/fnut.2023.1078371 (PMC10018037; doi:10.3389/fnut.2023.1078371)
Supplement: Supplementary file 1 [file Data_Sheet_1.xlsx]

## Sheet: Table S1-S10
Supplementary Table 3. Top 5 countries or territories with high and with low number of CKD death attributable to high sodium intake in 1990			Supplementary Table 8. Top 5 countries or territories with high and with low CKD ASMR attributable to high sodium intake in 2019
Location	No. (95% UI)		Location	No. (95% UI) per 100,000
The highest number of CKD death attributable to high sodium			The highest CKD ASMR attributable to high sodium
China	14911.09 (6753.38- 25100.60)		Mauritius	7.25 (0.95- 16.61)
India	4203.84 (388.49- 11664.05)		Nicaragua	6.09 (0.45- 15.09)
Japan	2806.73 (818.07- 5268.82)		Micronesia (The Federated States of Micronesia)	5.34 (0.52- 13.55)
Indonesia	2293.93 (719.73- 4347.71)		Palau	5.30 (0.53- 12.93)
Viet Nam	1219.69 (282.66- 2567.76)		Nauru	5.04 (0.42- 12.61)
The lowest number of CKD death attributable to high sodium			The lowest CKD ASMR attributable to high sodium
Tokelau	0.03 (0.00- 0.08)		Belarus	0.09 (0.01- 0.32)
San Marino	0.05 (0.00- 0.16)		Ukraine	0.10 (0.01- 0.35)
Niue	0.07 (0.01- 0.15)		Republic of Moldova	0.12 (0.01- 0.43)
Nauru	0.09 (0.01- 0.22)		Finland	0.17 (0.01- 0.57)
Greenland	0.12 (0.01- 0.40)		Lithuania	0.17 (0.01- 0.56)
Andorra	0.12 (0.01- 0.46)		United Kingdom	0.17 (0.01- 0.61)
Monaco	0.12 (0.01- 0.44)
Supplementary Table 4. Top 5 countries or territories with high and with low number of CKD death attributable to high sodium intake in 2019			Supplementary Table 9. Top 5 countries or territories with high and with low CKD ASDR attributable to high sodium intake in 1990
Location	No. (95% UI)		Location	No. (95% UI) per 100,000
The highest number of CKD death attributable to high sodium			The highest CKD ASDR attributable to high sodium
China	29665.73 (11330.58- 54546.97)		Maldives	161.58 (46.50- 308.75)
India	11104.69 (1062.44- 30620.36)		Lao People's Democratic Republic	153.65 (41.25- 310.92)
United States of America	4468.64 (299.76- 14096.28)		Mauritius	139.44 (37.57- 266.88)
Indonesia	3997.83 (735.64- 8567.38)		Philippines	101.68 (28.71- 197.49)
Japan	3903.45 (429.95- 9474.36)		Timor-Leste	93.72 （24.77- 197.03）
The lowest number of CKD death attributable to high sodium			The lowest CKD ASDR attributable to high sodium
Tokelau	0.04 (0.00- 0.09)		Estonia	1.71 (0.25- 6.14)
Niue	0.08 (0.01- 0.20)		Ukraine	2.01 (0.18- 6.88)
Nauru	0.12 (0.01- 0.33)		Belarus	2.10 (0.18- 7.24)
San Marino	0.15 (0.01- 0.56)		Republic of Moldova	2.51 (0.21- 8.32)
Monaco	0.28 (0.02- 1.01)		Latvia	2.92 (0.25- 8.76)
Supplementary Table 5. Top 5 countries or territories with high and with low number of CKD DALYs attributable to high sodium intake in 1990			Supplementary Table 10. Top 5 countries or territories with high and with low CKD ASDR attributable to high sodium intake in 2019
Location	No. (95% UI)		Location	No. (95% UI) per 100,000
The highest number of CKD DALYs attributable to high sodium			The highest CKD ASDR attributable to high sodium
China	528326.02 (264395.53- 859685.81)		Mauritius	173.69 (23.98- 398.03)
India	141912.19 (15226.01- 383250.85)		Nicaragua	141.72 (11.29- 350.47)
Indonesia	71390.61 (22078.37- 136231.76)		El Salvador	120.76 (10.80- 309.01)
Japan	66282.86 (21789.50-120204.94 )		Micronesia (The Federated States of Micronesia)	112.36 (11.43- 291.08)
Philippines	31090.31 (8981.42- 60329.00)		Palau	109.66 (10.97- 272.45)
The lowest number of CKD DALYs attributable to high sodium			The lowest CKD ASDR attributable to high sodium
Tokelau	0.65 (0.08- 1.65)		Belarus	3.00 (0.25- 10.27)
San Marino	1.10 (0.07- 3.78)		Ukraine	3.47 (0.30- 11.84)
Niue	1.25 (0.15- 3.05)		United Kingdom	3.68 (0.35- 12.44)
Nauru	2.23 (0.31- 6.25)		Spain	3.82 (0.46- 13.92)
Monaco	2.65 (0.15- 9.22)		Finland	3.85 (0.26- 12.19)
Supplementary Table 6. Top 5 countries or territories with high and with low number of CKD DALYs attributable to high sodium intake in 2019			Supplementary Table 11. Top 5 countries or territories with the largest increase and with the largest decrease in CKD ASMR attributable to high sodium intake- 1990-2019
Location	No. (95% UI)		Location	EAPC (95% CI)
The highest number of CKD DALYs attributable to high sodium			The largest increase in ASMR
China	922143.09 (407985.79- 1570598.14)		Estonia	5.08 (4.61- 5.55)
India	355121.34 (39894.48- 929891.27)		Austria	5.04 (4.50- 5.59)
Indonesia	120229.20 (21229.05- 258969.97)		El Salvador	4.73 (3.93- 5.53)
United States of America	98727.19 (7229.03- 292583.23)		Latvia	3.88 (3.38- 4.37)
Mexico	85355.75 (5463.69- 255693.53)		United States of America	3.57 (3.28- 3.86)
The lowest number of CKD DALYs attributable to high sodium			The largest decrease in ASMR
Tokelau	0.85 (0.08- 2.14)		Mongolia	-4.81 (-5.29- -4.32)
Niue	1.73 (0.14- 4.35)		Japan	-3.53 (-3.73- -3.34)
San Marino	2.67 (0.15- 9.41)		Maldives	-3.32 (-3.61- -3.02)
Nauru	3.70 (0.33- 10.73)		Rwanda	-2.54 (-2.85- -2.24)
Monaco	4.78 (0.28- 16.03)		Ethiopia	-2.51 (-2.62- -2.39)
Supplementary Table 7. Top 5 countries or territories with high and with low CKD ASMR attributable to high sodium intake in 1990			Supplementary Table 12. Top 5 countries or territories with the largest increase and with the largest decrease in CKD ASDR attributable to high sodium intake- 1990-2019
Location	No. (95% UI) per 100,000		Location	EAPC (95% CI)
The highest CKD ASMR attributable to high sodium			The largest increase in ASDR
Maldives	7.26 (1.84- 14.38)		El Salvador	4.40 (3.67- 5.14)
Lao People's Democratic Republic	6.04 (1.48- 12.51)		Pakistan	3.48 (3.14- 3.82)
Mauritius	5.54 (1.35- 10.86)		United States of America	3.40 (3.05- 3.75)
Philippines	4.44 (1.12- 8.94)		Austria	3.34 (2.93- 3.75)
Palau	4.26 (0.54- 10.48)		Estonia	3.33 (2.94- 3.73)
The lowest CKD ASMR attributable to high sodium			The largest decrease in ASDR
Estonia	0.05 (0.01- 0.19)		Mongolia	-4.50 (-4.94- -4.05)
Ukraine	0.07 (0.01- 0.24)		Maldives	-3.55 (-3.86- -3.24)
Belarus	0.07 (0.01- 0.25)		Japan	-3.40 (-3.61- -3.18)
Republic of Moldova	0.09 (0.01- 0.30)		Ethiopia	-3.02 (-3.16- -2.88)
Latvia	0.09 (0.01- 0.28)		Rwanda	-2.99 (-3.33- -2.65)
