# Supplementary material for: Global, regional, and national burden of chronic kidney disease attributable to high sodium intake from 1990 to 2019
Source: Front Nutr. 2023 Mar 2;10:1078371. doi: 10.3389/fnut.2023.1078371 (PMC10018037; doi:10.3389/fnut.2023.1078371)
Supplement: Supplementary file 6 [file Table_1.XLS]

## Sheet: Sheet1
Supplementary Table 1. Deaths and ASMR due to high sodium intake-attributed chronic kidney disease in 1990 and 2019 and the temporal trends from 1990 to 2019, by location
Location	1990		2019			Percentage change in ASMR between 1990 and 2019, %	EAPC in ASMR between 1990 and 2019 No. (95% CI)
	Deaths cases, No. (95% UI)	ASMR per 100,000 No.(95% UI)	Deaths cases, No. (95% UI)	ASMR per 100,000 No.(95% UI)	PAFs
East Asia	15570.8（6952.7，26236.4）	1.9（0.8，3.4）	30931.6（11549.7，56930.5）	1.6（0.6，3）	13.7（4.9，24.9）	-17.7（-41.8，1.7）	-0.33 (-0.47， -0.20)
China	14911.1（6753.4，25100.6）	1.9（0.8，3.3）	29665.7（11330.6，54547）	1.6（0.6，3）	13.9（5.1，25.2）	-17.8（-41.8，2.7）	-0.31（-0.46，-0.17）
North Korea	349.5（133.9，638.1）	2.3（0.8，4.3）	504.3（132.1，1007.7）	1.6（0.4，3.3）	12.7（2.8，25.4）	-27.6（-58.3，-2.8）	-1.17（-1.29，-1.04）
Taiwan （Province of China）	310.2（46.6，677.5）	2.6（0.4，5.7）	761.6（82.7，1838.7）	1.9（0.2，4.5）	9.2（1，20.8）	-27.8（-62.4，-2.1）	-1.33（-1.47，-1.18）
Southeast Asia	7232.9（2103.9，13968）	3.2（0.8，6.3）	14008（2247.2，30989.9）	2.6（0.4，5.8）	9.2（1.5，20）	-18.6（-56.1，-0.2）	-0.82 (-0.91， -0.74)
Cambodia	106.2（28，213.1）	2.5（0.6，5.1）	176.9（22，405.7）	1.7（0.2，3.9）	8.5（1，19.3）	-33.2（-74.6，-9）	-1.65（-1.79，-1.51）
Indonesia	2294（719.7，4347.7）	2.5（0.7，4.8）	3997.8（735.6，8567.4）	2.1（0.4，4.5）	9.9（1.7，20.6）	-17.4（-59.2，6.6）	-0.79（-0.89，-0.69）
Laos	119.4（32.4，242.6）	6（1.5，12.5）	148.8（20.9，340.9）	3.9（0.5，8.9）	9.3（1.3，20）	-35.9（-73.3，-8.6）	-1.89（-2，-1.77）
Malaysia	269.8（70.5，518.7）	3.2（0.8，6.3）	611.1（81.9，1342.9）	2.5（0.3，5.7）	10（1.2，21.7）	-21.5（-68.3，5.6）	-1.49（-1.74，-1.25）
Maldives	5.4（1.6，10.3）	7.3（1.8，14.4）	8.1（0.9，18.8）	3.3（0.4，7.6）	9.7（1.1，21.3）	-55.1（-83.8，-37.1）	-3.32（-3.61，-3.02）
Mauritius	38.5（10.2，73.9）	5.5（1.4，10.9）	125.4（17.1，285.6）	7.3（0.9，16.6）	9.7（1.3，21.3）	30.9（-45.2，74.7）	1.02（0.71，1.33）
Myanmar	734.9（187.6，1465.7）	3.4（0.8，7）	960.2（118.8，2143.4）	2.3（0.3，5.3）	8.6（1，19）	-31.2（-73.7，-1.6）	-1.5（-1.6，-1.39）
Philippines	1124.2（313.2，2189.9）	4.4（1.1，8.9）	2923.1（459，6557.9）	4.1（0.6，9.2）	9.1（1.4，20.1）	-7.9（-53.9，21.8）	-0.13（-0.39，0.13）
Sri Lanka	297.2（80.3，567.5）	3.1（0.8，6）	554.6（73.9，1283.1）	2.3（0.3，5.4）	9.6（1.2，21.2）	-25.6（-69.7，6.1）	-1.05（-1.41，-0.7）
Seychelles	1.9（0.4，3.9）	3.5（0.8，6.9）	3.7（0.3，8.6）	3.9（0.3，9）	8.7（0.7，19.7）	11.4（-64.3，42.8）	-0.27（-0.63，0.09）
Thailand	1002.8（253.7，2006.6）	3.2（0.7，6.6）	2498.8（317.2，5814.8）	2.5（0.3，5.9）	8.9（1.1，20.2）	-22.1（-68.5，11.3）	-1.06（-1.18，-0.94）
Timor-Leste	9.4（2.5，20）	3.8（0.9，8.1）	22.7（3.4，53.7）	3.1（0.4，7.3）	9.8（1.4，21.3）	-19.6（-66.5，13.3）	-0.89（-1.1，-0.68）
Vietnam	1219.7（282.7，2567.8）	3.3（0.7，7）	1958.4（228.8，4493.2）	2.5（0.3，5.7）	9.2（1.1，20.8）	-25.4（-71.5，4.1）	-1.17（-1.63，-0.7）
Oceania	30.5（4.9，75）	1.4（0.2，3.4）	87.9（10，223.3）	1.7（0.2，4.1）	7.1（0.8，16.7）	18.7（-31.3，43.7）	0.30 (0.06， 0.54)
American Samoa	0.2（0，0.7）	1.3（0.1，4.6）	0.9（0.1，3.1）	2.5（0.1，7.9）	4.2（0.2，12.9）	84.5（18.7，296.8）	2.04（1.73，2.34）
Federated States of Micronesia	1.3（0.2，3.3）	3.5（0.5，8.6）	2.8（0.3，7.4）	5.3（0.5，13.5）	6.9（0.7，16.7）	51.5（-32.2，125.6）	1.17（0.76，1.59）
Fiji	7.1（1，17.2）	2.8（0.4，6.6）	22（2，54.1）	3.8（0.3，9.2）	8.1（0.7，18.5）	37.1（-43.3，93.7）	0.39（-0.05，0.84）
Guam	1（0.1，2.4）	2.1（0.2，4.8）	4.2（0.3，10）	2.2（0.2，5.3）	7.4（0.6，17.6）	7（-49.6，48.7）	0.27（-0.01，0.56）
Kiribati	0.8（0.1，2.1）	2.9（0.3，7.1）	1.9（0.2，5.1）	3.7（0.3，9.7）	6.5（0.5，16）	29.5（-40.3，83.3）	0.43（-0.04，0.91）
Marshall Islands	0.4（0.1，1）	3（0.4，7.3）	0.9（0.1，2.5）	3.8（0.4，9.7）	7.1（0.7，16.9）	26.4（-40.2，80）	0.75（0.49，1.01）
Nauru	0.1（0，0.2）	3.8（0.5，9.2）	0.1（0，0.3）	5（0.4，12.6）	7.6（0.6，18）	30.9（-45.5，78.3）	0.68（0.27，1.09）
Niue	0.1（0，0.2）	2.8（0.3，6.7）	0.1（0，0.2）	3.8（0.3，9.4）	8（0.7，18.8）	34.3（-38.7，88）	0.78（0.45，1.11）
Northern Mariana Islands	0.4（0，0.9）	3.8（0.5，8.7）	1.8（0.2，4.2）	4.6（0.4，10.6）	8.1（0.7，18.4）	22.3（-40.6，65.7）	0.76（0.65，0.87）
Palau	0.3（0，0.9）	4.3（0.5，10.5）	0.9（0.1，2.2）	5.3（0.5，12.9）	7.6（0.7，17.9）	24.5（-40.7，74.1）	0.54（0.29，0.8）
Papua New Guinea	11.4（1.5，28.1）	0.8（0.1，1.9）	34.7（3.5，89.2）	1（0.1，2.3）	6.6（0.7，15.8）	16.6（-45.2，70.7）	0.31（0.1，0.51）
Samoa	0.6（0.1，2.2）	0.9（0.1，3.3）	1.7（0.1，5.6）	1.5（0.1，4.7）	4.2（0.2，12.9）	67.2（-13.8，237.1）	1.5（1.08，1.93）
Solomon Islands	2.6（0.4，7）	2.4（0.3，6.1）	3.5（0.3，9.5）	1.4（0.1，3.8）	5.7（0.5，14.6）	-40（-74.3，-11.7）	-2.15（-2.6，-1.7）
Tokelau	0（0，0.1）	2.3（0.3，5.8）	0（0，0.1）	3（0.2，7.4）	7.3（0.6，17.5）	26.3（-41.5，75.9）	0.63（0.34，0.92）
Tonga	1（0.1，2.5）	2.3（0.3，5.4）	2.5（0.2，6.1）	3.3（0.3，8.1）	8（0.7，18.7）	46.1（-31.3，104.7）	1.19（0.76，1.63）
Tuvalu	0.2（0，0.4）	2.7（0.3，6.8）	0.3（0，0.8）	3.5（0.3，9.1）	7.2（0.6，17.2）	31.3（-42.2，88.4）	0.71（0.42，0.99）
Vanuatu	1.1（0.1，2.6）	2.2（0.3，5.2）	4.8（0.5，12.3）	3.4（0.3，8.6）	7.8（0.7，18.4）	55.2（-28.3，132）	1.58（1.45，1.71）
Central Asia	328.6（67.3，725.4）	0.7（0.2，1.6）	504.1（53.1，1354.5）	0.8（0.1，2.2）	5.5（0.6，14.4）	11.4（-51.8，41.2）	0.14 (-0.10， 0.38)
Armenia	6.5（1.4，13.9）	0.3（0.1，0.7）	29.9（2.7，79.8）	0.7（0.1，2）	6.6（0.6，16.8）	142.2（-16.4，230.7）	3.14（2.87，3.42）
Azerbaijan	34.1（6.8，75.7）	0.7（0.1，1.5）	69（5.5，192.3）	1（0.1，2.8）	5.8（0.5，15）	46.9（-49.5，101.2）	2.07（1.58，2.56）
Georgia	30.5（6，66.3）	0.5（0.1，1.2）	44.2（3.7，115.5）	0.7（0.1，1.8）	5.9（0.5，15.4）	27.9（-56.2，74.4）	1.97（1.28，2.66）
Kazakhstan	68.2（13.7，149.7）	0.6（0.1，1.2）	106.6（9，285）	0.7（0.1，1.9）	6.1（0.5，15.9）	28.2（-53.3，68.5）	0.41（0.01，0.80）
Kyrgyzstan	24.1（4.7，54.1）	0.8（0.1，1.7）	20.6（2，57）	0.5（0，1.3）	4.7（0.5，12.6）	-40.9（-77.5，-21.6）	-2.45（-2.8，-2.1）
Mongolia	26.8（5.3，59.9）	2.9（0.6，6.5）	19.5（1.9，53）	1（0.1，2.8）	5.9（0.5，15.1）	-64.1（-87.4，-50.4）	-4.81（-5.29，-4.32）
Tajikistan	7（1.5，15.1）	0.3（0.1，0.5）	19.1（1.7，51.9）	0.6（0.1，1.6）	6.4（0.5，15.9）	136.9（-19.9，219.9）	3.47（3.03，3.91）
Turkmenistan	17.8（3.5，39.1）	1（0.2，2.1）	33.4（3.1，92.9）	0.9（0.1，2.4）	5.1（0.5，13.5）	-7.5（-67.9，27.9）	-0.97（-1.26，-0.69）
Uzbekistan	113.5（21.2，277）	1（0.2，2.5）	161.9（15，454.9）	1.1（0.1，2.8）	5.3（0.5，14）	3.4（-63.5，43.8）	-0.25（-0.96，0.46）
Central Europe	2099.5（879.8，3568.5）	1.5（0.6，2.6）	2916.9（1003.3，5336.2）	1.3（0.4，2.4）	15（5，26.8）	-15.5（-35，-2.2）	-0.36 (-0.49， -0.24)
Albania	39.4（18，63.9）	2.1（1，3.5）	52.6（17.3，97.2）	1.2（0.4，2.3）	15.1（5.2，26.7）	-41.9（-64.1，-20.8）	-1.84（-2.14，-1.54）
Bosnia and Herzegovina	59.6（25.3，100.1）	1.7（0.7，2.9）	108（34.7，199.4）	1.9（0.6，3.4）	16.1（5.5，28.6）	9.3（-26.3，39.5）	0.39（0.13，0.65）
Bulgaria	137.1（61.8，221.8）	1.2（0.6，2）	312.5（110.7，556.1）	2.1（0.7，3.8）	14.8（5.2，25.9）	70.7（13.2，121.1）	2（1.71，2.30）
Croatia	85（37，139.9）	1.4（0.6，2.4）	159（55.7，288.8）	1.6（0.6，3）	16.8（5.9，29.5）	12.4（-25，44.3）	0.29（0，0.58）
Czech Republic	204.5（92.4，335.4）	1.5（0.7，2.5）	214.1（77，388）	0.9（0.3，1.7）	15.8（5.7，28）	-36.7（-57.6，-20.3）	-1.5（-1.71，-1.28）
Hungary	172.3（85.6，271）	1.2（0.6，1.9）	318（113.3，569.6）	1.5（0.5，2.7）	17.0（6.1，30.0）	22.7（-20.9，56.4）	1.61（1.27，1.96）
Montenegro	14（6.4，23.1）	2.4（1.1，4）	21（7.2，38.1）	2.3（0.8，4.1）	16.3（5.7，28.3）	-7.3（-41.5，19.3）	-0.1（-0.2，0）
North Macedonia	37.1（17.1，60.5）	2.2（1，3.6）	58.8（19.6，107.1）	2.1（0.7，3.8）	16.4（5.8，28）	-5.7（-42，24.3）	-0.37（-0.53，-0.21）
Poland	418.2（99.4，884）	1（0.2，2.1）	547.5（122，1125.7）	0.7（0.2，1.5）	11.3（2.6，22.6）	-27.6（-45.8，-3.8）	-1.23（-1.63，-0.83）
Romania	479.7（205.5，786.5）	1.9（0.8，3.2）	512.9（169，930.3）	1.3（0.4，2.3）	16.1（5.5，28.3）	-33.2（-55，-16.9）	-1.05（-1.63，-0.46）
Serbia	289.5（133.3，484.5）	2.9（1.3，4.8）	444.7（157.8，822.3）	2.8（1，5.1）	17.4（6.4，30.2）	-2.1（-35.6，28.6）	0.21（0.02，0.41）
Slovakia	132.6（58.5，215.9）	2.3（1，3.7）	121.6（40.7，221.4）	1.3（0.4，2.4）	15.8（5.5，28.2）	-41.4（-62.3，-23.4）	-1.71（-1.83，-1.6）
Slovenia	30.5（12.7，52.9）	1.3（0.6，2.3）	46.3（15.2，85.4）	0.9（0.3，1.6）	17.4（5.9，30.4）	-33.1（-58.5，-5.4）	-0.69（-0.99，-0.39）
Eastern Europe	533.1（55.3，1433.2）	0.2（0，0.5）	757.8（70.3，2188.2）	0.2（0，0.6）	4.6（0.4，13.1）	10.5（-27.4，39）	-0.24 (-0.54， 0.06)
Belarus	8.3（0.6，29.5）	0.1（0，0.2）	13.9（1.1，51.2）	0.1（0，0.3）	2.7（0.2，9.7）	24.6（-21.4，95.6）	1.07（0.50，1.65）
Estonia	1（0.1，3.7）	0.1（0，0.2）	6.1（0.8，24.5）	0.2（0，0.8）	1.8（0.2，6.9）	288.2（125.9，626）	5.08（4.61，5.55）
Latvia	3.2（0.2，9.7）	0.1（0，0.3）	9.2（0.7，30.7）	0.2（0，0.7）	3.5（0.3，11.2）	133.8（33.6，227.8）	3.88（3.38，4.37）
Lithuania	4.7（0.3，15.2）	0.1（0，0.4）	10.4（0.5，34.4）	0.2（0，0.6）	3.8（0.2，13）	56.7（-6.1，105.4）	1.15（0.63，1.66）
Moldova	3（0.2，10.3）	0.1（0，0.3）	6.8（0.5，24.7）	0.1（0，0.4）	2.7（0.2，9.6）	37.2（-13.7，98.9）	1.11（0.78，1.43）
Russia	471.1（50.4，1216.9）	0.3（0，0.7）	640.4（59，1752.7）	0.3（0，0.8）	5.3（0.5，14.4）	1.2（-36，31.9）	-0.66（-0.99，-0.32）
Ukraine	41.8（3.3，147.5）	0.1（0，0.2）	70.9（5.8，252.8）	0.1（0，0.3）	2.6（0.2，9.1）	47.6（0.7，118.4）	1.64（1.35，1.94）
High-income Asia Pacific	3180.7（914.2，5990.8）	1.8（0.5，3.4）	5003.3（694.1，11772.3）	0.8（0.1，1.9）	9.2（1.4，20.7）	-52.3（-75.9，-41.1）	-3.05 (-3.23， -2.88)
Brunei	3.1（0.6，6.5）	4.2（0.8，8.9）	7.4（1.2，16.3）	3.6（0.5，8.1）	9.7（1.4，21.5）	-13.9（-53.7，9.7）	0.1（-0.13，0.34）
Japan	2806.7（818.1，5268.8）	1.8（0.5，3.4）	3903.5（430，9474.4）	0.8（0.1，1.8）	8.6（1，20.1）	-57.5（-82.7，-44.9）	-3.53（-3.73，-3.34）
South Korea	338.4（70.9，666.3）	1.5（0.3，2.9）	1021（222.8，2124.5）	1.2（0.3，2.5）	12.7（2.8，25.4）	-16.4（-36，11.9）	-0.5（-0.58，-0.42）
Singapore	32.4（6.4，66.5）	1.7（0.3，3.4）	71.5（10，161.7）	1（0.1，2.2）	9.3（1.3，21）	-41.4（-65.4，-28.9）	-1.06（-1.6，-0.52）
Australasia	43.2（4.6，179.9）	0.2（0，0.8）	131.7（13.3，542.2）	0.2（0，1）	2.2（0.2，8.9）	19.9（-26.3，72.7）	0.77 (0.70， 0.83)
Australia	32.4（3.8，142.8）	0.2（0，0.8）	100.5（10.9，433）	0.2（0，0.9）	1.9（0.2，8.4）	17.2（-33.8，81.8）	0.71（0.59，0.82）
New Zealand	10.8（0.7，37.1）	0.3（0，1）	31.2（2，109.7）	0.4（0，1.3）	3.4（0.2，11.7）	31.4（-12.7，89）	1.02（0.78，1.26）
Western Europe	1807.6（139.1，6046）	0.3（0，1）	4167.5（301.4，14020.4）	0.4（0，1.2）	3.6（0.3，12.1）	17.5（-7.6，35.4）	1.01 (0.87， 1.15)
Andorra	0.1（0，0.5）	0.3（0，1.2）	0.5（0，1.8）	0.3（0，1.1）	2.8（0.2，10.8）	-12.4（-47.9，54.3）	-0.37（-0.55，-0.18）
Austria	41.9（2.1，120.2）	0.3（0，1）	217.2（11.6，609.4）	1（0.1，2.7）	6.4（0.4，17.3）	179.5（97.1，426.4）	5.04（4.50，5.59）
Belgium	86.4（4.4，237.3）	0.5（0，1.5）	166.7（7.1，491.4）	0.6（0，1.6）	5.6（0.2，16.1）	0.9（-54.3，36.7）	0.09（0.01，0.17）
Cyprus	6.7（0.4，23.3）	1.3（0.1，4.4）	12.6（0.7，42.7）	0.8（0，2.6）	3.7（0.2，12.9）	-39（-59.5，-5.2）	-2.04（-2.23，-1.85）
Denmark	14.3（0.8，49.6）	0.2（0，0.6）	45.3（2.5，153.2）	0.4（0，1.2）	4.0（0.2，13.2）	108.6（30.5，240.9）	2.54（2.12，2.96）
Finland	7.9（0.5，27）	0.1（0，0.4）	24.7（1.6，84.8）	0.2（0，0.6）	3.5（0.2，12.1）	46（3.9，148.7）	2.04（1.78，2.30）
France	246.2（15.1，900）	0.3（0，1）	462.1（26.4，1644.5）	0.2（0，0.8）	3.6（0.2，12.6）	-13.2（-41.4，47.4）	-0.15（-0.28，-0.01）
Germany	350.2（21.7，1212.9）	0.3（0，0.9）	1294.7（78.6，4592）	0.5（0，1.9）	3.7（0.2，13）	106.7（35.9，211.5）	3.43（3.16，3.70）
Greece	105.8（6.5，368）	0.7（0，2.6）	169.3（10.2，591.8）	0.6（0，1.9）	3.7（0.2，12.5）	-25.2（-44.2，22.1）	-1.39（-1.89，-0.9）
Iceland	0.6（0，1.7）	0.2（0，0.6）	1.6（0.1，4.9）	0.2（0，0.7）	4.7（0.2，14.6）	30.1（-19.5，148.4）	1.25（1.09，1.41）
Ireland	12.1（0.9，45.4）	0.3（0，1.2）	20.3（1.5，76.7）	0.3（0，1）	2.9（0.2，10.8）	-17.8（-52.8，48.2）	-0.69（-0.79，-0.58）
Israel	35.6（2.1，124.3）	0.8（0，2.9）	107.4（6.3，370.2）	0.8（0，2.9）	3.9（0.2，13.1）	1.4（-28.9，63.8）	0.48（0.16，0.79）
Italy	446.5（31.6，1304.3）	0.5（0，1.5）	704.5（46.3，2258.6）	0.4（0，1.2）	4.4（0.3，13.4）	-26.3（-55.4，-5）	-0.83（-1.06，-0.61）
Luxembourg	1.9（0.1，6.5）	0.4（0，1.2）	4.4（0.3，15.1）	0.4（0，1.3）	3.7（0.2，12.6）	2.9（-27.7，55.8）	0.37（0.2，0.55）
Malta	2.1（0.1，7.1）	0.6（0，1.9）	4.7（0.3，15）	0.5（0，1.5）	4.5（0.3，13.9）	-15.8（-34.8，47.2）	-0.45（-0.6，-0.29）
Monaco	0.1（0，0.4）	0.1（0，0.5）	0.3（0，1）	0.2（0，0.8）	3.7（0.2，12.5）	54.5（-0.2，199.6）	1.99（1.62，2.36）
Netherlands	47.2（3.5，187）	0.2（0，0.9）	129（8，463.5）	0.3（0，1.2）	3.4（0.2，12.1）	41.4（6.2，158）	1.24（1.14，1.34）
Norway	12.7（0.9，41.2）	0.2（0，0.6）	27.7（2.1，94.9）	0.2（0，0.8）	3.6（0.3，11.9）	42.2（-2.2，116.6）	1.31（1.05，1.57）
Portugal	37（3.5，144.7）	0.3（0，1.1）	114.6（9.2，431.6）	0.4（0，1.4）	3.0（0.2，10.3）	38.5（-12，122）	1.58（1.15，2.02）
San Marino	0（0，0.2）	0.1（0，0.5）	0.2（0，0.6）	0.2（0，0.7）	3.6（0.2，12.4）	24.7（-25，131.6）	1.49（1.22，1.76）
Spain	131.2（17.5，544.7）	0.3（0，1.1）	233.3（33.3，1042）	0.2（0，0.8）	1.7（0.2，7.2）	-26.2（-55.9，48.4）	-0.87（-0.96，-0.78）
Sweden	26.3（1.6，83.5）	0.2（0，0.5）	81.2（4.7，271.9）	0.3（0，1）	4.1（0.2，13.2）	93.2（19.5，182.5）	2.52（2.4，2.65）
Switzerland	21.7（1.4，76.4）	0.2（0，0.7）	78.5（4.8，278.6）	0.3（0，1.2）	3.5（0.2，12.3）	74.5（17.1，182.1）	2.83（2.55，3.1）
United Kingdom	171.8（12.9，608.1）	0.2（0，0.7）	263.2（20.6，917.1）	0.2（0，0.6）	3.3（0.3，11.4）	-4.7（-32，49.8）	0.32（-0.03，0.67）
Southern Latin America	506.3（32.1，1379.6）	1.2（0.1，3.2）	1276（65.4，3515.1）	1.5（0.1，4.1）	5.8（0.3，15.9）	25.1（-25.4，55.4）	0.76 (0.46， 1.06)
Argentina	382.9（23.3，1075.6）	1.3（0.1，3.5）	872（44.1，2455.6）	1.6（0.1，4.4）	5.5（0.3，15.5）	22.8（-32.4，68.9）	0.61（0.30，0.91）
Chile	89.2（5.4，227）	1（0.1，2.6）	340.1（15.9，922）	1.4（0.1，3.9）	6.7（0.3，17.5）	38（-31.6，88.1）	1.37（0.97，1.77）
Uruguay	34.2（2.1，91.4）	0.9（0.1，2.3）	63.8（3.1，174.3）	1（0.1，2.7）	6.3（0.3，17）	14.4（-40.4，52.5）	0.62（0.49，0.75）
High-income North America	1182.5（84.4，4121）	0.3（0，1.1）	4807.6（318.1，15075.8）	0.7（0，2.2）	4.2（0.3，13.1）	122.6（83，297.1）	3.28 (3.01， 3.55)
Canada	123.3（6.6，378.4）	0.4（0，1.2）	338.6（18.7，1070.4）	0.4（0，1.4）	4.6（0.3，14）	14（-21，78.4）	0.23（0.09，0.38）
Greenland	0.1（0，0.4）	0.5（0，1.7）	0.3（0，1）	0.6（0，1.8）	4.2（0.3，13.3）	17.5（-16.8，94.3）	0.76（0.65，0.88）
United States of America	1059（76.8，3757.4）	0.3（0，1.1）	4468.6（299.8，14096.3）	0.7（0.1，2.3）	4.2（0.3，13）	137.1（92.3，346.1）	3.57（3.28，3.86）
Caribbean	168.6（9.9，552.9）	0.7（0，2.3）	447.9（26.7，1511.3）	0.9（0.1，2.9）	3.5（0.2，11.6）	22.3（-10，50.5）	1.11 (0.99， 1.22)
Antigua and Barbuda	0.6（0，1.9）	1.1（0.1，3.4）	1.3（0.1，4.5）	1.5（0.1，5）	3.8（0.2，12.5）	37.7（-24.5，103）	1.37（1.13，1.60）
Bahamas	1.3（0.1，4.2）	0.9（0.1，3）	3.8（0.2，13）	1.1（0.1，3.6）	3.5（0.2，11.7）	17（-30.4，83.5）	0.84（0.67，1.01）
Barbados	1.3（0.1，5.3）	0.4（0，1.7）	3.2（0.2，12.2）	0.6（0，2.5）	2.5（0.2，9.8）	45.8（-1.3，122.4）	1.24（1.02，1.46）
Belize	0.8（0，2.5）	0.9（0，2.8）	3.6（0.2，12.2）	1.4（0.1，4.8）	3.5（0.2，11.9）	64.2（-7.8，143.1）	1.77（1.23，2.31）
Bermuda	0.4（0，1.3）	0.7（0，2.2）	0.8（0，2.6）	0.6（0，1.9）	3.9（0.2，12.9）	-18.7（-53.7，30.9）	-0.43（-0.58，-0.27）
Cuba	29.3（1.7，93.8）	0.3（0，0.9）	98.4（5.5，344.2）	0.5（0，1.8）	3.5（0.2，11.5）	70.2（-2.2，148.6）	2.32（2.10，2.54）
Dominica	1（0.1，3.3）	1.4（0.1，4.5）	1.6（0.1，5.4）	1.7（0.1，6）		25.4（-25.3，84.8）	0.99（0.90，1.08）
Dominican Republic	17.9（1.1，58.9）	0.6（0，1.8）	77.2（4.2，257.3）	0.9（0，2.9）	3.5（0.2，11.7）	53.9（-16.1，133.7）	2.54（2.20，2.89）
Grenada	1.1（0.1，3.3）	1.3（0.1，4.3）	1.7（0.1，5.8）	1.7（0.1，5.7）	3.6（0.2，12）	25.2（-33.2，90.4）	0.95（0.76，1.15）
Guyana	3.6（0.2，12.1）	1.1（0.1，3.7）	9（0.5，31.6）	1.6（0.1，5.6）	3.4（0.2，11.5）	47.7（-14.3，127.3）	1.89（1.69，2.09）
Haiti	33.9（2，124.8）	1.2（0.1，4.5）	72.8（4，274.3）	1.2（0.1，4.6）	3.6（0.2，11.8）	-1.2（-46，49.9）	0.18（0.08，0.29）
Jamaica	17.8（0.9，55.7）	1（0，3.1）	34.2（1.9，115）	1.1（0.1，3.7）	3.6（0.2，11.8）	12（-43.1，75.3）	-0.24（-0.74，0.26）
Puerto Rico	42.2（2.1，132.7）	1.2（0.1，3.8）	85（4.1，281.4）	1（0.1，3.5）	3.9（0.2，12.8）	-14.6（-55.5，29.9）	-0.02（-0.33，0.28）
Saint Kitts and Nevis	0.7（0，2.3）	1.9（0.1，6.1）	1.1（0.1，3.9）	2（0.1，6.7）	3.8（0.2，12.3）	5.1（-43.8，58.6）	0.53（0.35，0.71）
Saint Lucia	1（0.1，3.3）	1.3（0.1，4.2）	2.6（0.1，8.9）	1.3（0.1，4.3）	3.7（0.2，12.1）	-0.9（-46，52.6）	-0.06（-0.31，0.2）
Saint Vincent and the Grenadines	0.7（0，2.1）	1（0.1，3.1）	1.6（0.1，5.7）	1.3（0.1，4.5）	3.6（0.2，12.1）	34.7（-20.7，103）	1.23（0.99，1.47）
Suriname	2.6（0.2，8.4）	1.1（0.1，3.4）	9（0.5，30）	1.6（0.1，5.3）	3.5（0.2，11.6）	48.5（-14.2，121.7）	1.4（1.09，1.71）
Trinidad and Tobago	6.4（0.4，20.8）	0.8（0，2.7）	23.9（1.2，78.4）	1.3（0.1，4.3）	3.8（0.2，12.5）	58.2（-11.5，164.1）	2.02（1.79，2.26）
United States Virgin Islands	0.6（0，2）	0.8（0，2.7）	2（0.1，6.6）	1.1（0.1，3.7）	3.8（0.2，12.4）	37.7（-26，110）	1.64（1.4，1.88）
Andean Latin America	256.2（13.4，702.1）	1.4（0.1，3.8）	1061（59.8，3017.8）	2（0.1，5.6）	5.5（0.3，15.5）	41.8（-0.8，112.1）	1.41 (1.12， 1.70)
Bolivia	60.3（2.8，173.7）	2.2（0.1，6.2）	237.5（12.2，683.9）	3.1（0.2，9）	5.6（0.3，15.3）	42.5（-15.4，173.1）	1.22（1.12，1.31）
Ecuador	53.8（2.6，150.8）	1.1（0.1，3.2）	370.7（18.5，1090.1）	2.8（0.1，8.1）	5.5（0.3，15.4）	140.9（48.1，314.6）	3.37（2.70，4.03）
Peru	142.1（7.1，387.6）	1.3（0.1，3.6）	452.7（23.1，1281.1）	1.4（0.1，4）	5.7（0.3，15.8）	6.7（-39.6，86.6）	0.37（0.16，0.58）
Central Latin America	1119.9（129.5，2872.2）	1.5（0.2，4）	6437.4（655.2，17270.3）	2.8（0.3，7.5）	5.8（0.6，15.2）	83.8（33.3，120.7）	2.35 (2.07， 2.64)
Colombia	328.3（73.7，680.6）	2.2（0.5，4.5）	1071.1（255.2，2239.7）	2（0.5，4.1）	11.2（2.8，22.5）	-9.2（-35.1，32.4）	-0.31（-0.45，-0.16）
Costa Rica	17.3（0.9，43.7）	1.1（0.1，2.7）	100.4（7.4，256.7）	1.9（0.1，5）	7.3（0.5，18）	84.9（24.3，327.1）	2（1.51，2.50）
El Salvador	37.9（2.3，96）	1.3（0.1，3.3）	288.1（22.4，744.1）	4.8（0.4，12.3）	7.1（0.6，17.8）	265.5（141.5，705.6）	4.73（3.93，5.53）
Guatemala	58.7（3.5，152.5）	2（0.1，5.2）	370.2（22.2，967）	3.7（0.2，9.6）	6.4（0.4，16.7）	85.6（12.4，232.2）	2.78（2.43，3.13）
Honduras	31.3（1.7，87.6）	1.7（0.1，4.8）	206.4（15.4，541.2）	3.8（0.3，9.9）	6.7（0.5，17.2）	126.8（41.3，414.1）	3.39（3.12，3.65）
Mexico	493.6（29，1471.5）	1.4（0.1，4.1）	3310.3（199.3，10056.7）	3（0.2，8.9）	4.6（0.3，13.5）	115.7（50，237.8）	3.04（2.63，3.45）
Nicaragua	37.9（2.3，95.1）	2.6（0.2，6.6）	248.8（19.2，620）	6.1（0.5，15.1）	7.3（0.5，18）	130.4（45.4，431.2）	3.27（2.93，3.61）
Panama	14.3（0.9，35.5）	1（0.1，2.5）	81.7（6，207.8）	1.9（0.1，4.9）	7.1（0.5，17.7）	94.1（20.3，349.7）	2.36（2.02，2.7）
Venezuela	100.6（5.6，251.9）	1.1（0.1，2.9）	760.3（55.8，1957.3）	2.7（0.2，6.9）	7.3（0.5，18.3）	138.3（53.1，454.4）	2.59（2.07，3.12）
Tropical Latin America	903.4（59.6，2414.5）	1.2（0.1，3.1）	2577.6（183.5，6962.6）	1.1（0.1，3）	5.9（0.4，16）	-4（-36，47.8）	-0.14 (-0.24， -0.03)
Brazil	884.4（58.7，2365.1）	1.2（0.1，3.1）	2471.5（175.2，6683）	1.1（0.1，2.9）	5.9（0.4，16.1）	-6.3（-38，46.4）	-0.24（-0.35，-0.13）
Paraguay	19（0.9，51.9）	0.9（0，2.5）	106.1（5.7，302）	2（0.1，5.7）	5.8（0.3，15.7）	115.4（19.1，296.5）	3.21（2.99，3.44）
North Africa and Middle East	715.4（144.8，2895.3）	0.5（0.1，2）	1626.2（345.8，6407.1）	0.4（0.1，1.7）	1.4（0.3，5.8）	-10.9（-31.3，19.8）	-0.40 (-0.46， -0.34)
Afghanistan	53.2（7.2，228.1）	0.8（0.1，3.5）	73（11.6，284.9）	0.7（0.1，2.8）	1.4（0.3，5.7）	-14.3（-48.7，69.4）	-0.47（-0.52，-0.43）
Algeria	51.9（7.3，227.1）	0.6（0.1，2.4）	116.2（20，454.4）	0.4（0.1，1.7）	1.4（0.3，5.6）	-21.8（-52.5，51.7）	-0.76（-0.91，-0.61）
Bahrain	0.7（0.1，2.8）	0.6（0.1，2.3）	2.9（0.4，11.9）	0.5（0.1，2.1）	1.5（0.3，6）	-9.6（-47，54.7）	-0.16（-0.72，0.41）
Egypt	135.4（19.4，558.3）	0.6（0.1，2.3）	339.1（42.2，1418.1）	0.7（0.1，2.7）	1.5（0.3，6.2）	17.8（-37.2，108.5）	0.72（0.62，0.83）
Iran	77.1（13.5，293.4）	0.4（0.1，1.4）	193.7（41，733.8）	0.3（0.1，1.2）	1.5（0.3，6.0）	-17.6（-37.9，11.8）	-0.86（-0.95，-0.76）
Iraq	50.6（7.5，210.1）	0.7（0.1，3）	129.7（19.1，511.6）	0.7（0.1，2.7）	1.6（0.3，6.6）	-4.4（-46.5，69.2）	-0.27（-0.31，-0.22）
Jordan	6.2（1，26）	0.6（0.1，2.4）	28.1（4.5，114.3）	0.5（0.1，2.2）	1.5（0.3，6.0）	-7（-48.5，66.8）	-0.12（-0.23，-0.01）
Kuwait	3.8（0.3，13.1）	0.8（0.1，2.9）	9.3（0.7，35.3）	0.5（0，1.8）	3.0（0.2，10.9）	-39（-65.6，-6.6）	-2.2（-3.02，-1.38）
Lebanon	9.3（1.5，36.9）	0.5（0.1，1.8）	17（2.9，70.1）	0.3（0.1，1.4）	1.4（0.3，5.9）	-29.9（-59.1，30.2）	-1.14（-1.26，-1.01）
Libya	7.5（1.1，29.6）	0.5（0.1，1.8）	20.5（3.4，82.7）	0.5（0.1，1.9）	1.5（0.3，6.1）	0.9（-39.6，89.2）	0.16（0.03，0.28）
Morocco	55.8（8，233.5）	0.5（0.1，2）	146.9（23，591.5）	0.6（0.1，2.3）	1.5（0.3，6.2）	18.7（-31.6，121.5）	0.59（0.44，0.74）
Palestine	5.4（0.9，21.5）	0.7（0.1，2.7）	9.6（1.5，38.7）	0.5（0.1，2）	1.5（0.3，5.9）	-28.2（-59.2，27）	-0.81（-1.11，-0.51）
Oman	1.2（0.2，5.2）	0.2（0，1）	3.1（0.5，12.8）	0.3（0.1，1.2）	1.5（0.3，5.9）	20.8（-32.5，138.5）	1.12（0.94，1.3）
Qatar	0.4（0.1，1.8）	0.7（0.1，3）	2.3（0.3，9.2）	0.7（0.1，2.9）	1.5（0.2，6.3）	0.7（-48.6，89.5）	0.33（0.03，0.63）
Saudi Arabia	38.7（5.6，161.7）	0.8（0.1，3.2）	112.4（16.4，449.7）	0.9（0.1，3.6）	1.6（0.3，6.7）	12.4（-38.5，113.3）	0.69（0.44，0.93）
Sudan	37.8（4.9，158.8）	0.4（0.1，1.9）	73.2（10.2，308.7）	0.5（0.1，1.9）	1.6（0.3，6.5）	2.7（-46.1，107.9）	0.14（0.07，0.22）
Syrian Arab Republic	25.1（4.1，101.9）	0.5（0.1，2.2）	40.1（6.2，166.8）	0.4（0.1，1.7）	1.5（0.3，5.9）	-23.9（-54.7，42.4）	-1.61（-1.91，-1.31）
Tunisia	15.2（2.2，62.2）	0.4（0.1，1.4）	38.9（6.3，157.3）	0.3（0.1，1.4）	1.4（0.3，5.8）	-3.6（-46.6，85.6）	-0.21（-0.27，-0.15）
Turkey	120.6（27.9，522.7）	0.4（0.1，1.7）	204.7（51.1，863.9）	0.2（0.1，1）	1.0（0.3，4.3）	-35.1（-66.4，30.5）	-1.46（-1.71，-1.22）
United Arab Emirates	3.4（0.4，14.3）	1（0.1，4.4）	24.6（2.7，98.3）	0.8（0.1，3.2）	1.7（0.2，6.6）	-21.7（-57.7，53.8）	-0.87（-1.35，-0.38）
Yemen	15.6（2.2，62.6）	0.4（0.1，1.5）	39.1（5.9，155.8）	0.3（0.1，1.4）	1.5（0.3，5.9）	-5.2（-45.8，76.6）	-0.26（-0.31，-0.21）
South Asia	4889.8（431.8，14039.7）	1（0.1，2.9）	13905.3（1252.7，38468.9）	1.1（0.1，3）	4.9（0.4，13.8）	6.3（-10.6，48.5）	0.21 (0.01， 0.42)
Bangladesh	165.7（9.7，589.4）	0.4（0，1.5）	592.6（31.8，1752.1）	0.5（0，1.6）	4.9（0.3，14）	25.7（-13.7，248.6）	1.46（1.00，1.92）
Bhutan	1.5（0.1，5.4）	0.7（0，2.6）	7.2（0.4，20.9）	1.5（0.1，4.2）	5.2（0.3，14.7）	98.2（28.7，476）	3.07（2.79，3.35）
India	4203.8（388.5，11664.1）	1.1（0.1，3.1）	11104.7（1062.4，30620.4）	1（0.1，2.9）	4.9（0.5，13.8）	-4.5（-20.9，35）	-0.27（-0.46，-0.08）
Nepal	46.7（2.9，165.7）	0.6（0，2）	237.8（13.5，715.1）	1.2（0.1，3.7）	4.9（0.3，14.3）	113.1（42.9，499.3）	3.35（3.03，3.67）
Pakistan	472（26.8，1647.1）	0.9（0，3.3）	1963（126，5537.8）	2（0.1，5.7）	5.1（0.3，14）	122.7（53.7，497.4）	3.38（3.03，3.73）
Central Sub-Saharan Africa	122.8（12.1，528）	0.7（0.1，3.2）	273.8（23.3，1169.5）	0.7（0.1，2.9）	2.7（0.2，10.9）	-6.7（-50.2，39.1）	-0.38 (-0.44， -0.33)
Angola	24.7（1.6，105.5）	0.9（0.1，3.5）	75.7（3.8，301.4）	1（0，3.9）	4.2（0.2，15.4）	17.9（-40，116）	0.39（0.23，0.55）
Central African Republic	8.4（0.6，35.1）	1（0.1，3.9）	18.1（1，74.2）	1.2（0.1，4.7）	3.8（0.2，14.4）	22.2（-31.7，107.9）	0.66（0.43，0.90）
Congo	9.4（0.6，38.7）	1.2（0.1，4.8）	24.1（1.2，94.8）	1.4（0.1，5.1）	4.3（0.2，15.8）	11.8（-38.7，96.8）	0.13（-0.02，0.29）
Democratic Republic of the Congo	73.7（7.9，331）	0.6（0.1，2.8）	137.5（14.5，640.7）	0.5（0，2.3）	2.0（0.2，9.1）	-22.2（-63.9，45）	-0.97（-1.02，-0.93）
Equatorial Guinea	1.4（0.1，5.7）	0.9（0.1，3.7）	4.9（0.2，18.9）	1.4（0.1，5.4）	4.4（0.2，15.9）	57.3（-29.6，207.3）	1.7（1.64，1.75）
Gabon	5.1（0.3，21.8）	1.1（0.1，4.7）	13.4（0.6，52.8）	1.7（0.1，6.7）	4.2（0.2，16）	51.4（-22.1，166.2）	1.26（0.92，1.6）
Eastern Sub-Saharan Africa	1761.5（159.9，4390.5）	2.9（0.3，7.3）	2592.2（150.3，7063.3）	2.1（0.1，5.7）	8.2（0.4，21.9）	-27.1（-66.3，-11.7）	-1.29 (-1.37， -1.21)
Burundi	63.2（3.7，161.8）	3.2（0.2，8）	64.7（2.3，195.3）	2（0.1，5.8）	7.8（0.3，21.9）	-37.9（-82.2，-10.2）	-2.03（-2.17，-1.89）
Comoros	5.8（0.4，15.4）	3.1（0.2，8.1）	8.9（0.3，25.8）	2.1（0.1，6.1）	8.1（0.3，22.7）	-30（-81，3）	-1.52（-1.65，-1.39）
Djibouti	2.4（0.1，6.2）	2.5（0.2，6.3）	9（0.3，26.8）	2.3（0.1，6.7）	8.0（0.3，22.4）	-7.3（-76，30.5）	-0.45（-0.55，-0.35）
Eritrea	18.4（1.2，49.5）	2.5（0.2，6.5）	40（1.5，122.8）	2.2（0.1，6.5）	7.8（0.3，21.8）	-11.2（-75.3，30.6）	-0.67（-0.85，-0.49）
Ethiopia	621（51.5，1551.8）	3.9（0.4，9.6）	664.5（31，1902.7）	2.1（0.1，5.9）	7.8（0.4，21.7）	-47.3（-83.3，-27.4）	-2.51（-2.62，-2.39）
Kenya	79.6（8.5，224.9）	1.2（0.1，3.4）	205.9（22.7，589.9）	1.3（0.1，3.7）	5.2（0.5，14.7）	8（-35.2，59）	0.33（0.24，0.43）
Madagascar	96.2（6.1，249.6）	2.3（0.1，5.9）	122.1（4.4，369.4）	1.6（0.1，4.7）	7.9（0.3，21.7）	-29.9（-82.3，0.2）	-1.47（-1.6，-1.34）
Malawi	85.2（5.8，213.9）	2.9（0.2，7.1）	119.7（4.3，338）	2.1（0.1，5.9）	8.1（0.3，22.6）	-25.5（-79.5，1）	-1.26（-1.43，-1.09）
Mozambique	107.9（7.6，275.1）	2.4（0.2，6.1）	163.1（5.8，469.6）	2（0.1，5.8）	7.9（0.3，21.9）	-14.5（-80.1，23.5）	-0.69（-0.87，-0.51）
Rwanda	78.1（5.2，196.5）	3.3（0.2，8.1）	87（3.3，242.8）	2（0.1，5.4）	8.1（0.3，22.7）	-39.9（-82.8，-15.7）	-2.54（-2.85，-2.24）
Somalia	60.3（3.9，157.9）	3.2（0.2，8.2）	108.2（4.2，304.7）	2.3（0.1，6.4）	7.8（0.3，21.6）	-27.3（-80.7，1.3）	-1.08（-1.12，-1.04）
South Sudan	57.1（3.9，144.4）	2.9（0.2，7.3）	61.4（2.1，188.6）	2.2（0.1，6.6）	8.0（0.3，22.3）	-24.4（-80.8，6.6）	-1.11（-1.16，-1.06）
United Republic of Tanzania	268.2（24.2，635.1）	3.1（0.3，7.4）	603（34.1，1488.2）	3.1（0.2，7.5）	11.4（0.7，26.7）	-0.5（-57.7，43.5）	0.06（-0.07，0.19）
Uganda	143.5（9.3，355.9）	2.8（0.2，7）	217.5（7.5，641.2）	2.1（0.1，6）	8.0（0.3，22.1）	-25.3（-81.6，4.1）	-1.42（-1.6，-1.25）
Zambia	73.4（4.7，185.3）	3.3（0.2，8.2）	115.3（4.3，338.1）	2.3（0.1，6.7）	7.6（0.3，21.5）	-29（-81.5，1.6）	-1.58（-1.78，-1.38）
Southern Sub-Saharan Africa	215.3（13.5，814.3）	0.8（0.1，3.2）	485（39，2000.5）	1（0.1，4）	3.0（0.2，12.4）	18.6（-19，88.7）	0.66 (0.35， 0.98)
Botswana	4.9（0.2，19.1）	1（0，3.8）	13.7（0.8，58.3）	1.1（0.1，4.8）	3.0（0.2，12.6）	15（-41.5，95.2）	0.01（-0.33，0.35）
Eswatini	3.5（0.2，13.7）	1.3（0.1，5.2）	8（0.5，33.9）	1.5（0.1，6.6）	3.0（0.2，12.5）	18（-41.1，106.8）	0.7（0.16，1.24）
Lesotho	7.6（0.4，30.7）	0.8（0，3.4）	16.5（1，67.6）	1.4（0.1，6.1）	2.9（0.2，12.3）	71.2（-9.9，184）	2.45（2.19，2.71）
Namibia	6.2（0.3，24.6）	1（0.1，3.9）	10.2（0.6，44）	0.8（0，3.5）	2.9（0.2，11.8）	-18.7（-56.7，55.8）	-1.11（-1.45，-0.77）
South Africa	152.7（10.2，584.3）	0.7（0.1，2.9）	335.3（30.6，1429）	0.8（0.1，3.6）	2.7（0.2，11.8）	14.4（-31.8，101.5）	0.52（0.18，0.86）
Zimbabwe	40.4（1.7，151.5）	1.2（0，4.4）	101.4（4.1，381）	1.7（0.1，6.5）	4.6（0.2，16.9）	44.6（-12.3，122.4）	1.56（1.24，1.88）
Western Sub-Saharan Africa	857.3（47.8，3383.4）	1.2（0.1，4.7）	1877.3（96.2，7018.4）	1.2（0.1，4.6）	4.2（0.2，15.4）	4.9（-19.8，39.5）	0.36 (0.28， 0.45)
Benin	28.7（1.2，100.9）	1.6（0.1，5.7）	64.2（2.6，231.2）	1.6（0.1，5.6）	4.9（0.2，17.2）	-1.2（-44.1，50.3）	0.12（0.02，0.21）
Burkina Faso	39.3（2，153.7）	1.1（0.1，4.5）	91（4.4，347.4）	1.2（0.1，4.8）	4.0（0.2，15.3）	10.4（-24.2，68.6）	0.35（0.27，0.43）
Cameroon	61.5（3.2，242.5）	1.7（0.1，6.7）	169.3（7.7，662）	1.8（0.1，6.8）	4.2（0.2，15.8）	3.9（-37，67.9）	0.28（0.14，0.43）
Cape Verde	1.4（0.1，5.3）	0.6（0，2.2）	4.5（0.2，16.6）	1.1（0，4）	4.4（0.2，16）	86.2（14.1，204.2）	1.36（1.03，1.69）
Chad	29.7（1.4，115）	1.2（0.1，4.6）	60.6（2.7，234.5）	1.3（0.1，4.9）	4.1（0.2，15.2）	8.8（-29.4，89.1）	0.43（0.32，0.54）
Côte d’Ivoire	55.4（2.6，205.2）	1.8（0.1，6.6）	133.7（5.7，496.6）	1.6（0.1，5.9）	4.7（0.2，16.5）	-11.7（-50，39.8）	-0.52（-0.65，-0.39）
Gambia	3.5（0.2，14）	1.2（0.1，4.9）	11.7（0.5，45.2）	1.4（0.1，5.4）	4.3（0.2，15.8）	14.6（-32.7，86.5）	0.5（0.39，0.61）
Ghana	64.9（2.6，241）	1.3（0，4.8）	257.4（8.1，848.7）	2（0.1，6.4）	6.2（0.2，19.6）	53.2（-1.9，279.1）	1.96（1.72，2.20）
Guinea	39.6（2，155.7）	1.4（0.1，5.4）	67.1（3.1，259）	1.4（0.1，5.3）	4.0（0.2，14.9）	1.1（-36.1，67.4）	0.33（0.22，0.43）
Cook Islands	0.2（0，0.5）	1.9（0.3，4.5）	0.6（0.1，1.4）	2.4（0.2，5.9）	8.0（0.7，18.9）	24.1（-41.5，73.2）	0.71（0.60，0.81）
Guinea-Bissau	6.6（0.3，25.9）	1.9（0.1，7.4）	10（0.5，39）	1.7（0.1，6.6）	4.1（0.2，15.6）	-11.7（-45，42.1）	-0.32（-0.39，-0.26）
Liberia	14.9（0.7，56.5）	1.6（0.1，6）	22.9（1，86.8）	1.4（0.1，5.2）	4.2（0.2，15.4）	-12.9（-42.4，42）	-0.19（-0.46，0.07）
Mali	45.8（2.4，176.7）	1.3（0.1，5.3）	89.3（4.3，347）	1.3（0.1，4.9）	4.0（0.2，15.1）	-6.2（-39.3，58.7）	-0.01（-0.17，0.16）
Mauritania	15.5（0.8，60.9）	1.8（0.1，6.9）	23.2（1，88.9）	1.3（0.1，5）	4.2（0.2，15.7）	-26.3（-54.7，15.1）	-0.99（-1.09，-0.89）
Niger	29.1（1.4，115.7）	1.3（0.1，5.1）	72.1（3.3，284.1）	1.2（0.1，4.7）	4.1（0.2，15.7）	-8.4（-41.4，49.1）	-0.15（-0.22，-0.08）
Nigeria	341.1（20.7，1333.4）	0.9（0.1，3.7）	631.2（36.7，2422.9）	0.9（0.1，3.5）	3.7（0.2，14.3）	-1.7（-38.1，58）	0.15（0.06，0.23）
Sao Tome and Principe	0.9（0，3.5）	1.6（0.1，6.4）	1.9（0.1，7.2）	2.2（0.1，8.3）	4.3（0.2，16）	32.7（-9.6，106）	0.99（0.9，1.09）
Senegal	44.5（2.1，174.9）	1.6（0.1，6.4）	94.6（4.2，360.9）	1.5（0.1，5.8）	4.3（0.2，15.8）	-8.3（-40.3，50.1）	-0.16（-0.29，-0.04）
Sierra Leone	21.8（1，85）	1.3（0.1，5）	36.9（1.6，139.4）	1.2（0.1，4.6）	4.3（0.2，15.9）	-5.7（-38.8，57.7）	0.02（-0.08，0.12）
Togo	13.1（0.7，51.9）	1.3（0.1，5.1）	35.7（1.7，138.8）	1.2（0.1，4.8）	4.1（0.2，15.9）	-4.4（-40.6，56.1）	-0.09（-0.15，-0.02）
ASMR, age-standardized mortality rate; No., number; UI, uncertainty interval; CI, confidential interval; EAPC, estimated annual percentage change; PAFs, population attributable fractions.
