# Supplementary material for: Global, regional, and national burden of chronic kidney disease attributable to high sodium intake from 1990 to 2019
Source: Front Nutr. 2023 Mar 2;10:1078371. doi: 10.3389/fnut.2023.1078371 (PMC10018037; doi:10.3389/fnut.2023.1078371)
Supplement: Supplementary file 7 [file Table_2.XLS]

## Sheet: Sheet1
Supplementary Table 2. DALYs and ASDR due to high sodium intake-attributed chronic kidney disease in 1990 and 2019 and the temporal trends from 1990 to 2019, by location
Location	1990		2019			Percentage change in ASDR between 1990 and 2019, %	EAPC in ASDR between 1990 and 2019 No. (95% CI)
	DALYs, No. (95% UI)	ASDR per 100,000 No.(95% UI)	DALYs, No. (95% UI)	ASDR per 100,000 No.(95% UI)	PAFs
East Asia	548221.2（271033.3，898222.2）	57.5（27.2，96.2）	953651.7（414479.3，1635866）	45.5（19.2，78.6）	14.2（6.1，24.1）	-21（-39，-3.8）	-0.36 (-0.50， -0.21)
China	528326（264395.5，859685.8）	57.4（27.4，95.2）	922143.1（407985.8，1570598.1）	45.4（19.5，78.2）	14.6（6.4，24.4）	-20.9（-38.9，-3）	1.35（1.08，1.62）
North Korea	12742.1（5247.9，22343）	72.1（29.2，127.7）	15635（4305.6，31419）	48.7（13.5，97.6）	10（2.8，19.3）	-32.4（-62.3，-9.4）	1.12（0.89，1.35）
Taiwan （Province of China）	7153（1023.4，16061.9）	49.9（7.5，110.8）	15873.6（1474.5，39292.7）	40.3（3.7，99.1）	6.8（0.7，16.5）	-19.3（-60.1，2.6）	-1.31（-1.48，-1.14）
Southeast Asia	207114.7（61597.8，394829.7）	77.6（23.1，148.2）	380831.3（63562.8，830375.1）	61.8（10.1，135.4）	7.7（1.3，16.6）	-20.5（-57.6，-1.9）	-0.92 (-0.98， -0.86)
Cambodia	3265.9（885.4，6723.4）	67（17.8，135.1）	5170.1（681，11948.4）	42.4（5.3，96.6）	7（0.9，15.6）	-36.8（-76.1，-13.7）	1.59（1.28，1.9）
Indonesia	71390.6（22078.4，136231.8）	66.6（20.5，125.6）	120229.2（21229.1，258970）	53.2（9.4，113.9）	7.9（1.5，16.5）	-20.1（-60.9，3.4）	0.56（0.35，0.78）
Laos	3402.8（941.7，6875.1）	153.7（41.3，310.9）	4107.5（593.3，9680.4）	91.6（13，211.2）	7.9（1.2，17.2）	-40.4（-75.6，-14.3）	0.36（0.23，0.5）
Malaysia	7460.2（2044.5，14014.1）	80.1（22，150.1）	16469.2（2317.9，35745）	61.1（8.3，132.5）	8.9（1.2，19）	-23.7（-68.8，1.6）	0.19（0.07，0.3）
Maldives	149.2（45.1，285.4）	161.6（46.5，308.8）	198.6（24.7，446）	68.2（8.3，150.6）	8.8（1.1，18.9）	-57.8（-83.3，-42.7）	0.18（-0.02，0.38）
Mauritius	1061.2（289.9，2022）	139.4（37.6，266.9）	3138.3（435.7，7131.4）	173.7（24，398）	8.5（1.1，18.5）	24.6（-48.5，67.9）	0.06（-0.03，0.14）
Myanmar	22259.8（5688，44445.1）	89.5（22.5，179.9）	27395.1（3489.4，61037.4）	57.9（7.4，129.2）	6.7（0.8，14.8）	-35.3（-76.5，-8）	-0.11（-0.42，0.2）
Philippines	31090.3（8981.4，60329）	101.7（28.7，197.5）	81168（12976.9，185686.4）	99.9（15.8，224.5）	7.8（1.3，17）	-1.8（-54，30.6）	-0.49（-0.64，-0.35）
Sri Lanka	8222.6（2341.7，15563.8）	74.5（20.3，141.8）	14559.2（2020.3，33125）	56.4（7.5，128.8）	8.3（1.1，18.1）	-24.2（-69.1，6.1）	-1.19（-1.37，-1.01）
Seychelles	44.9（11，87.8）	79.5（19.3，155.9）	84.1（8.6，198.2）	79.4（8，184.1）	7.1（0.7，16）	-0.1（-66.1，29.7）	-0.91（-1.46，-0.36）
Thailand	28785.2（7575.8，57205.7）	78.1（20.1，154.5）	60063.6（8396.7，136897.7）	58.8（8.1，134.9）	7.9（1.1，17.4）	-24.6（-69.1，5.9）	-1.41（-1.81，-1）
Timor-Leste	287.4（77.2，608.1）	93.7（24.8，197）	590.3（90.1，1364.1）	71.2（10.4，166.8）	8.6（1.2，18.5）	-24（-69.5，7.5）	-1.44（-1.63，-1.25）
Vietnam	29419.3（7386.7，60742.8）	73.2（17.9，150.6）	47159.3（6062.8，105891.7）	52.3（6.6，117.9）	8（1，17.6）	-28.5（-72.1，1）	-3.02（-3.16，-2.88）
Oceania	795.4（132.1，2090.9）	29.8（4.8，73.9）	2406.3（282.5，6471.5）	37.3（4.2，94.4）	5.0（0.6，12.3）	25（-25，51.5）	0.48 (0.21， 0.76)
American Samoa	4.8（0.5，19）	24.1（2.1，89.1）	18.6（1.5，67.3）	43.6（3.2，149.9）	2.7（0.2，9.4）	80.6（22.4，237）	3.34（2.93，3.75）
Federated States of Micronesia	31.4（4.4，81.7）	71.1（9.6，181.5）	74.4（7.2，201.2）	112.4（11.4，291.1）	5.2（0.5，12.9）	58.1（-26.4，130.3）	0.02（-0.07，0.1）
Fiji	174.5（24.2，454.7）	56.6（7.8，138.4）	551.2（51.7，1378.9）	79.3（7.4，193.9）	6.2（0.6，14.5）	40（-39.3，95.9）	0.86（0.76，0.96）
Guam	25（3.2，62）	39.1（4.7，92.4）	96.7（8.6，237.3）	50.9（4.6，123.8）	5.4（0.5，13）	30.2（-36.8，78.2）	0.76（0.41，1.12）
Kiribati	21.3（2.7，57.4）	61.2（7.2，157.7）	52.4（4.9，145.2）	80.8（6.9，211.3）	4.7（0.4，12）	31.9（-38.4，90.7）	0.37（0.27，0.47）
Marshall Islands	9.3（1.2，23.7）	60.9（7.6，150.9）	25.5（2.6，70.1）	79.8（7.9，207.2）	5.2（0.5，12.9）	31（-36.4，91.3）	0.08（0，0.16）
Nauru	2.2（0.3，6.2）	75.4（10.1，186.1）	3.7（0.3，10.7）	104.3（9.1，268.5）	5.5（0.5，13.6）	38.3（-38.1，84.9）	-0.18（-0.25，-0.11）
Niue	1.2（0.2，3.1）	56.3（7.3，138.3）	1.7（0.1，4.3）	80（6.7，199.9）	6（0.5，14.6）	41.9（-34.2，97.3）	-0.23（-0.53，0.06）
Northern Mariana Islands	9.5（1.4，25.8）	72（9.4，170.6）	45.6（4.4，111.2）	92.2（9.2，218）	6.3（0.7，14.7）	28（-37.4，76.1）	-0.27（-0.36，-0.18）
Palau	7.9（1.1，20）	83.7（11.2，208.7）	22.3（2.2，57.3）	109.7（11，272.5）	5.6（0.6，13.7）	30.9（-39.1，86.7）	-0.34（-0.41，-0.27）
Papua New Guinea	320.1（45.5，860.9）	18.7（2.4，47.1）	1059（113.4，2892.3）	23.6（2.4，59.9）	4.5（0.4，11）	25.9（-39.4，81.1）	-0.41（-0.46，-0.37）
Samoa	12（2.2，48.7）	15.3（2.3，60.9）	32.1（4.7，115.9）	24.6（3，86.9）	2（0.2，6.9）	60.3（-15.3，171.4）	-0.8（-0.88，-0.72）
Solomon Islands	73.4（10.2，213.8）	55.3（7.8，148.7）	115.7（12.9，338.4）	37.8（3.8，101.6）	3.9（0.4，10.3）	-31.6（-67.6，-0.9）	-1.13（-1.26，-1）
Tokelau	0.7（0.1，1.6）	47.3（5.8，122.4）	0.8（0.1，2.1）	62.9（5.4，160.1）	5.4（0.5，13.5）	32.9（-36.8，93）	-1.51（-1.62，-1.4）
Tonga	24（3，60.3）	46.2（5.6，113.4）	54.5（5.1，140.2）	70.8（6.6，180.3）	6.1（0.6，14.5）	53.4（-27.7，120）	-1.53（-1.8，-1.26）
Tuvalu	3.7（0.5，9.7）	55.7（7.2，142.9）	7.5（0.7，19.8）	74.3（6.7，197.7）	5.3（0.5，13.1）	33.4（-37，90.3）	-1.72（-2.15，-1.3）
Vanuatu	25.7（3.5，66.5）	43.6（5.6，106.9）	117.9（12.4，313.9）	71.6（7.2，183.5）	5.7（0.6，14）	64.2（-19.9，140.6）	-2.81（-3.12，-2.5）
Central Asia	10683.1（2229.5，23818.8）	21.5（4.5，47.9）	15980.2（1801.5，43337.5）	20.6（2.3，55.6）	4.1（0.4，10.9）	-4.2（-56.2，20.8）	-0.53 (-0.74， -0.31)
Armenia	205.4（43.2，449.7）	8（1.7，17.2）	624.6（57.8，1669.5）	15.5（1.5，41.8）	4.9（0.5，13.1）	95（-31.6，162.5）	3.01（2.72，3.3）
Azerbaijan	1085.4（216.6，2457.4）	20.1（4，45.2）	1997.9（180.1，5696.2）	22（2，60.7）	4.1（0.4，11）	9.4（-58.3，46.6）	2.94（2.72，3.16）
Georgia	943.9（183.6，2090.5）	15.8（3.2，34.5）	1009（91.8，2751）	18（1.7，49）	4.6（0.4，12.3）	14.2（-56.8，54.3）	0.83（0.34，1.32）
Kazakhstan	2403.9（477.3，5309.6）	17.7（3.5，39.5）	3043.6（284.4，8336.4）	17.6（1.6，47.8）	4.6（0.4，12.5）	-0.6（-62.1，31.6）	0.39（0.18，0.6）
Kyrgyzstan	849.2（156.3，1934）	26.2（4.9，59.4）	753.8（77，2091.4）	14.2（1.4，39.6）	3.5（0.4，9.7）	-45.8（-78.9，-27.9）	0.37（0.29，0.45）
Mongolia	712.8（143.5，1635.5）	65.1（12.9，147.2）	666.5（64.7，1848.4）	24.9（2.4，68.7）	4.4（0.4，11.8）	-61.7（-85，-47.1）	-0.03（-0.15，0.09）
Tajikistan	247.1（50.8，560.7）	8.2（1.7，18.5）	655.6（65.2，1798.3）	13.1（1.2，35.2）	4.4（0.4，11.6）	60.6（-36.6，112.3）	-1.35（-1.41，-1.29）
Turkmenistan	597（119.9，1333.2）	28.1（5.6，62.2）	1143.9（111.1，3144.9）	26（2.5，71.7）	4（0.4，10.7）	-7.4（-66.6，25.1）	-1.7（-1.9，-1.5）
Uzbekistan	3638.4（680.4，8520.9）	29.7（5.6，69.7）	6085.4（612.9，16886.7）	26.3（2.6，71.8）	3.9（0.4，10.6）	-11.2（-66.2，21）	-2.31（-2.46，-2.16）
Central Europe	52692.3（21768.7，91070.3）	36.5（15.1，63）	60848.5（19998.3，112962.9）	28.6（9.3，53.5）	11.7（3.8，21.6）	-21.5（-41.3，-9.7）	-0.73 (-0.85， -0.60)
Albania	1026.2（464.5，1709.9）	48.9（22.1，80.4）	1211.5（382，2265.4）	29.3（9.3，55.3）	10.5（3.5，19.1）	-40.1（-62.6，-20.4）	3.48（3.14，3.82）
Bosnia and Herzegovina	1700（698.3，2912.7）	42（17.6，71）	2308.1（732.1，4295）	39.5（12.5，74.6）	12.9（4.1，23.3）	-5.8（-36.6，16.8）	1.95（1.5，2.4）
Bulgaria	3967.8（1721.6，6528.8）	33.1（14.6，54.5）	6771.5（2214，12355.1）	49.4（15.9，91.9）	11.2（3.7，20.3）	49.2（-4.5，92.1）	1.87（1.42，2.32）
Croatia	2155.9（922.8，3557.9）	34.5（14.9，56.8）	2922.8（983.7，5353）	32.1（10.7，59.8）	13.7（4.5，24.6）	-6.8（-37.6，16.2）	1.24（0.69，1.79）
Czech Republic	5129.9（2275.3，8492.7）	37.8（16.8，62.6）	4546（1574.2，8335.2）	21.6（7.4，40.1）	12.4（4.2，22.1）	-42.8（-61.9，-30.6）	1.16（1.03，1.3）
Hungary	4710.9（2422.3，7302.3）	33.2（17，51.5）	6272.1（2385.8，11152.5）	32.5（12.4，57.5）	14.4（5.6，24.8）	-2（-33.9，22.4）	0.61（0.54，0.67）
Montenegro	331.6（146.9，546.1）	54.1（24.2，89.2）	449.8（147.2，837.9）	47（15.5，87）	12.8（4.3，22.9）	-13.1（-45.5，9.6）	-0.03（-0.1，0.04）
North Macedonia	977.5（442.8，1621.3）	52.8（24.3，87）	1412.6（463.1，2638.8）	45.7（15.3，84.8）	13（4.3，23.2）	-13.4（-46.9，11.5）	-0.26（-0.3，-0.21）
Poland	9503.4（1893.2，21444.1）	22.1（4.5，49.6）	11162（2267.8，23883.8）	16.1（3.3，34.4）	8.5（1.7，17.7）	-26.9（-43，1.1）	-0.5（-0.63，-0.38）
Romania	12420.1（5323.3，20371.9）	45.8（19.9，75.3）	11888.4（3797.8，22019.1）	32.5（10.3，60.5）	12.5（3.9，22.8）	-29.1（-54.1，-13.2）	-0.66（-0.99，-0.34）
Serbia	6824（3055.3，11432.4）	62.6（28.3，103.6）	8356.8（2903.2，15684.8）	52.1（17.8，97）	14.5（5，25.9）	-16.7（-44.8，7.1）	-0.9（-1.21，-0.58）
Slovakia	3250.1（1414.1，5357.1）	54.8（24，89.8）	2700.7（891.4，5082.1）	29.8（9.8，56）	12.5（4.1，22.8）	-45.7（-65，-31.6）	-0.97（-1.24，-0.71）
Slovenia	694.9（297.7，1191.1）	28.8（12.4，49.2）	846.1（279.2，1574.1）	18.6（6.1，35）	13.4（4.4，24.4）	-35.3（-59.5，-15.1）	-1.06（-1.21，-0.91）
Eastern Europe	20993（2408.9，53856.3）	7.7（0.9，20）	26042.8（2763.1，69126.5）	8.1（0.9，21.4）	4.1（0.5，10.9）	4.5（-28.9，33）	-0.45 (-0.73， -0.17)
Belarus	260.7（21.7，912.4）	2.1（0.2，7.2）	439.3（35.7，1509.4）	3（0.3，10.3）	2.3（0.2，7.9）	43.1（-3.8，105.9）	2.41（2.16，2.65）
Estonia	34（4.8，122.3）	1.7（0.2，6.1）	114.3（15.3，435.3）	4.4（0.6，16.4）	1.7（0.2，6.4）	157.1（55.6，284.7）	0.89（0.74，1.03）
Latvia	100.7（8.4，303.9）	2.9（0.3，8.8）	223.6（16.7，699.1）	6.2（0.5，19）	3.1（0.2，9.6）	113.7（33.7，189.2）	0.35（0.22，0.49）
Lithuania	140（9，450.8）	3.1（0.2，10.2）	253.7（14.9，845.2）	4.7（0.3，15.7）	3（0.2，10.1）	49.4（-2.3，89.5）	0.2（0.1，0.31）
Moldova	105.9（9.2，345.6）	2.5（0.2，8.3）	216（17.9，740.7）	4（0.3，13.5）	2.3（0.2，7.7）	57.4（0.9，118.6）	-0.64（-0.93，-0.34）
Russia	19020.6（2233.7，47652.6）	10.7（1.3，26.9）	22488.4（2403.4，57627.8）	10.1（1.1，25.8）	4.7（0.5，12）	-5.4（-36.1，25.1）	-0.67（-0.78，-0.55）
Ukraine	1331.2（115.4，4550.6）	2（0.2，6.9）	2307.4（197.4，7902.3）	3.5（0.3，11.8）	2.2（0.2，7.3）	72.8（18.3，149.3）	-1.76（-1.88，-1.63）
High-income Asia Pacific	76935.4（24141.6，141372.3）	39.2（12，72.3）	86568.4（12848.5，195860.8）	18.2（2.8，40.8）	8.3（1.3，18.5）	-53.4（-77.5，-42.3）	-3.06 (-3.25， -2.88)
Brunei	83.7（17.9，172.8）	87.6（18.3，181.6）	194.4（33.3，417.2）	69.4（11.2，149.6）	9（1.4，19.3）	-20.7（-54.8，-0.2）	1.9（1.74，2.06）
Japan	66282.9（21789.5，120204.9）	39.7（12.8，72.4）	64716.3（7668.6，152616.6）	17.1（2.2，39.5）	7.7（1，17.7）	-57（-83.6，-43.9）	0.42（0.21，0.62）
South Korea	9672.8（2073.5，19474.2）	33.3（7.1，65.9）	19842.7（4261.7，40113.6）	22.6（4.9，45.8）	11.1（2.4，22.3）	-32.2（-48.5，-11.1）	-0.64（-0.99，-0.28）
Singapore	896.1（186.5，1795.6）	40.3（8.2，80.5）	1815.1（278.6，3987.2）	23.3（3.6，51.4）	8.7（1.3，18.9）	-42.1（-64，-30.3）	-0.96（-1.05，-0.87）
Australasia	973.5（99，3683.3）	4.3（0.4，16.1）	2381.4（228.4，9250.3）	4.9（0.5，18.4）	2.3（0.2，8.7）	14.9（-24.5，49.3）	0.60 (0.56， 0.64)
Australia	716.7（81.1，2824.4）	3.8（0.4，14.9）	1758（183.8，7240.9）	4.3（0.4，16.9）	2（0.2，8.1）	12.9（-31.5，57.7）	2.99（2.79，3.19）
New Zealand	256.8（16.5，841.6）	6.7（0.4，21.8）	623.4（39.2，2063.2）	8.2（0.5，26.9）	3.3（0.2，11）	23（-18.5，82.4）	-0.19（-0.31，-0.06）
Western Europe	38289.5（3193.5，123716.7）	6.7（0.6，21.3）	63930.4（4974.3，210146.3）	6.7（0.5，21.4）	3.6（0.3，11.4）	-0.7（-20.1，12.3）	0.19 (0.11， 0.27)
Andorra	2.8（0.2，10.2）	5.7（0.4，21.2）	7.4（0.6，27.3）	5.1（0.4，18.6）	2.8（0.2，10.1）	-10.3（-39.6，45.6）	3.33（2.94，3.73）
Austria	864.4（47.7，2473.4）	7.2（0.4，20.6）	2855.8（158，7735.9）	14.2（0.8，38.3）	5.7（0.3，15.5）	96.8（45.4，271.9）	2.95（2.54，3.36）
Belgium	1629.3（91.2，4465.6）	10.4（0.6，28.5）	2395.5（112.8，6789.9）	9.3（0.5，26.7）	4.9（0.2，14.1）	-10.2（-55.8，18）	2.27（2.11，2.43）
Cyprus	123.8（7.8，430.3）	18.2（1.1，61.9）	215.8（13.3，709.4）	11.8（0.7，38.9）	3.8（0.2，12.6）	-35.2（-52.7，7.5）	1.23（1.14，1.32）
Denmark	373.6（22.6，1243.8）	4.8（0.3，15.6）	826.3（47.3，2668）	7.2（0.4，23）	3.8（0.2，12）	51.5（-2.9，136.1）	1.07（0.92，1.22）
Finland	229.2（14.7，750.2）	3.3（0.2，10.9）	457.2（30.5，1491.8）	3.8（0.3，12.2）	3.4（0.2，11）	15（-16，87.7）	0.84（0.56，1.12）
France	4029.4（271.7，14781.9）	4.7（0.3，16.9）	6724.5（414.2，23620.8）	4.4（0.3，15.2）	3.2（0.2，10.8）	-5.1（-28.1，59.4）	0.84（0.76，0.92）
Germany	8584.1（555.9，27889.9）	6.9（0.5，22.2）	18737.2（1173.3，63433.1）	9.2（0.6，30.1）	3.8（0.2，12.5）	33.1（-10.8，98.9）	0.82（0.51，1.13）
Greece	1905（122.3，6570.3）	12.8（0.8，43.5）	2632.7（164.7，8917.4）	10.6（0.7，35）	3.7（0.2，12）	-17.3（-33.5，34.9）	0.81（0.68，0.94）
Iceland	12.1（0.7，37.4）	4.2（0.2，12.8）	27.5（1.5，84.1）	4.8（0.3，14.6）	4.2（0.2，12.6）	14.8（-22.1，95）	0.61（0.38，0.83）
Ireland	252.3（19.6，915.8）	6.2（0.5，22.3）	364.2（28.2，1323.7）	4.9（0.4，17.6）	2.7（0.2，9.8）	-21.8（-46.4，24.2）	0.51（0.37，0.65）
Israel	655.2（41.2，2228.5）	14（0.9，47.2）	1727.9（104.8，5614.5）	14.6（0.9，47.3）	3.8（0.2，12.3）	4.8（-21.2，80.1）	0.5（0.03，0.97）
Italy	10171.2（889.4，27717.4）	11.7（1.1，31.4）	11510.5（900.3，33645.4）	7.9（0.7，22.1）	4.6（0.4，13.1）	-32.6（-54.8，-10.6）	0.46（0.35，0.56）
Luxembourg	37.3（2.4，124.9）	7（0.5，23.4）	73.5（4.7，241）	7.1（0.5，23）	3.6（0.2，11.5）	1.3（-22.2，55.5）	0.2（0.03，0.38）
Malta	46.9（2.9，144.2）	11.3（0.7，34.9）	93.4（5.9，278.7）	10.6（0.7，30.1）	4.8（0.3，13.5）	-5.9（-25.5，75.9）	0.1（-0.01，0.21）
Monaco	2.6（0.2，9.2）	3.8（0.2，13.1）	4.8（0.3，16）	5（0.3，16.4）	3.5（0.2，11.5）	31.2（-3.4，129.3）	0（-0.07，0.07）
Netherlands	870.9（67.9，3256.2）	4.4（0.3，16.3）	2022.5（128.6，7107.8）	5.8（0.4，20.1）	3.3（0.2，11.2）	32.9（2.4，115.3）	-0.18（-0.35，-0.02）
Norway	288.3（22.7，923.5）	4.3（0.3，13.6）	456.6（35.8，1508.6）	4.6（0.4，15.1）	3.3（0.3，11）	7.9（-23.4，48.9）	-0.31（-0.45，-0.17）
Portugal	943.9（80.1，3288.8）	7.2（0.6，24.9）	1954.4（153.2，6595.6）	8.4（0.7，26.9）	3.4（0.3，10.8）	16.6（-15.3，107.8）	-0.56（-0.73，-0.4）
San Marino	1.1（0.1，3.8）	3.5（0.2，11.8）	2.7（0.2，9.4）	4（0.2，13.8）	3.4（0.2，11.1）	15.6（-16.7，98）	-0.83（-0.95，-0.7）
Spain	2638.7（336.1，10679.4）	5.1（0.6，20.2）	3682.4（477.5，14566.7）	3.8（0.5，13.9）	2.1（0.3，7.7）	-24.5（-50.3，40.9）	-1.18（-1.38，-0.98）
Sweden	621.6（39.2，1920.7）	4.2（0.3，12.8）	1250.1（75.2，4049.7）	5.6（0.4，17.6）	3.9（0.2，12.2）	34.7（-11.5，78.9）	-1.27（-1.67，-0.87）
Switzerland	456（30.6，1546.1）	4.4（0.3，14.5）	1066.2（69，3581.3）	5.6（0.4，18.5）	3.4（0.2，11.2）	27.7（-8，91.4）	-1.28（-1.32，-1.23）
United Kingdom	3518（323.7，12316.3）	3.8（0.4，13.3）	4785.3（428.5，16280.7）	3.7（0.4，12.4）	2.7（0.3，9）	-3.8（-26.4，42.9）	-1.81（-2.47，-1.14）
Southern Latin America	11190.4（780，30400）	24.6（1.7，66.8）	23433.4（1318.7，64296.1）	28（1.6，76.9）	5.2（0.3，14.3）	13.4（-27.1，40）	0.41 (0.17， 0.65)
Argentina	8379.5（548.3，23209.2）	26.4（1.7，72.7）	16067.6（865.6，44865.6）	29.6（1.6，82.8）	4.9（0.3，13.8）	12.3（-33，56.4）	3.09（2.77，3.41）
Chile	2098.8（144.2，5368.9）	21.6（1.4，55.6）	6294（324.7，16665.5）	26.3（1.4，69.7）	6（0.3，15.7）	21.4（-36，59.3）	1.35（0.93，1.77）
Uruguay	711.7（47.7，1826.3）	18.3（1.3，47.2）	1070.6（59，2853.4）	19.2（1.1，50.9）	5.6（0.3，14.9）	4.6（-42.7，40.9）	-2.16（-2.29，-2.04）
High-income North America	27888（2110.3，94358.7）	7.9（0.6，26.7）	104983.8（7615.9，311329.4）	17.3（1.3，50.8）	4.2（0.3，12.4）	118.3（79.9，310）	3.17 (2.85， 3.49)
Canada	2656（161.6，7957.2）	8.2（0.5，24.6）	6247.1（372.6，18911.8）	9.1（0.6，27.3）	4.4（0.3，12.9）	11.8（-16.8，71.3）	1.43（1.22，1.64）
Greenland	3.5（0.2，10.9）	10.7（0.7，34.9）	7.9（0.5，23.7）	12.2（0.8，37.4）	4.1（0.3，12.6）	13.2（-17，91.7）	0.79（0.49，1.1）
United States of America	25227.9（1938.2，86878.8）	7.9（0.6，27）	98727.2（7229，292583.2）	18.3（1.4，53.7）	4.2（0.3，12.4）	130.9（86.3，353.9）	-1.9（-2.04，-1.77）
Caribbean	4152.1（302.4，14139.5）	16（1.1，53.9）	10865.2（764.2，36778.8）	21（1.5，71.2）	2.7（0.2，9.1）	31.7（2.6，57.9）	1.29 (1.20， 1.39)
Antigua and Barbuda	12.7（0.8，41.4）	23.7（1.5，78.4）	30.4（2.0，104.1）	30.6（2，103.9）	3（0.2，10.1）	29.2（-20.9，82.3）	3.22（2.8，3.65）
Bahamas	34.5（2.6，117.7）	21.7（1.5，73.3）	101.9（7.1，346.2）	25.8（1.7，86.1）	2.8（0.2，9.4）	19.2（-22.5，73）	2.8（2.18，3.41）
Barbados	31.4（2.9，120）	11.2（1，42.8）	74.2（6.2，286.2）	15.7（1.4，60.6）	2.1（0.2，8）	40.5（3.3，105.1）	2.41（2.05，2.77）
Belize	17.8（1.3，60.5）	19.1（1.3，64.6）	95.3（7.4，330.4）	33.2（2.4，113.4）	2.7（0.2，9.4）	74.2（10.5，152.6）	2.23（1.76，2.71）
Bermuda	9.4（0.6，31.2）	15.3（1，50.3）	17.1（1，57.3）	13.5（0.9，45.8）	3（0.2，10.2）	-11.4（-44.2，33.2）	2.03（1.78，2.29）
Cuba	823.5（59.8，2756.9）	8（0.6，26.7）	2365（158.5，8198.7）	12.8（0.9，44.9）	2.7（0.2，9.3）	60.4（5.6，122.6）	1.24（1.09，1.39）
Dominica	20.7（1.3，70.6）	29.3（2，100.2）	33.3（2.1，114.7）	37.6（2.5，129.7）	2.8（0.2，9.6）	28（-15.6，89）	1（0.92，1.08）
Dominican Republic	473.5（36.3，1617.9）	12.6（0.9，42.5）	1959.5（128，6619.7）	20.8（1.3，70.1）	2.8（0.2，9.3）	65.5（2.6，151.9）	0.99（0.54，1.45）
Grenada	21.3（1.4，70.6）	29.7（2，100.1）	42.9（3，145.2）	38.6（2.6，130.4）	2.9（0.2，9.9）	30.2（-22.6，96.6）	0.79（0.27，1.31）
Guyana	96.4（7.3，334.4）	24.8（1.7，84.8）	250.4（17.7，891.9）	38.9（2.6，135.8）	2.7（0.2，9.4）	56.8（0，137.7）	0.66（0.3，1.03）
Haiti	946.1（66.8，3452.3）	28.6（1.8，105）	2099.6（140.7，7771.5）	29（1.8，106.7）	2.8（0.2，9.4）	1.2（-37.9，55.1）	0.65（0.56，0.75）
Jamaica	347.4（22.1，1143.8）	19.3（1.2，64.1）	786.6（53.5，2698.3）	26.2（1.8，89.8）	2.9（0.2，9.7）	35.7（-22.1，105.7）	0.45（0.16，0.74）
Puerto Rico	882.9（54.6，2934）	24.6（1.5，81.4）	1649（94.7，5605.6）	24.1（1.5，82.2）	3.1（0.2，10.4）	-2（-39.4，44.6）	-0.59（-0.72，-0.46）
Saint Kitts and Nevis	14.4（0.9，48.6）	40.2（2.7，136.3）	29.4（1.8，100.5）	44.3（2.7，150.9）	3.2（0.2，10.7）	10.1（-34.5，65.8）	-0.72（-0.84，-0.6）
Saint Lucia	23.4（1.6，77.5）	27.1（1.7，89.5）	62.1（4.1，208.7）	29（1.9，97.2）	2.9（0.2，9.7）	7.1（-32.1，59）	-0.76（-0.91，-0.6）
Saint Vincent and the Grenadines	15.2（1.1，50.9）	21.3（1.5，71.3）	39.5（2.7，136.5）	29.7（2.1，101.3）	2.8（0.2，9.6）	39.5（-10.6，102.3）	-0.78（-0.95，-0.62）
Suriname	62.7（4.5，213.2）	24（1.6，80.5）	216.3（14.7，741.4）	36.1（2.4，123.4）	2.8（0.2，9.5）	50.1（-1.6，119.5）	-1.26（-1.3，-1.23）
Trinidad and Tobago	164.6（11.2，546.7）	19.4（1.2，64.4）	598.4（34.1，1989.2）	32.2（1.9，106.9）	3.2（0.2，10.4）	65.9（-2.1，165）	-1.53（-1.66，-1.41）
United States Virgin Islands	15.9（1.1，54.9）	18.7（1.2，63.7）	46.4（2.8，157.9）	26.2（1.7，89.6）	3.1（0.2，10.4）	40.1（-11.7，104.8）	-2.12（-2.25，-1.99）
Andean Latin America	6079.6（363.3，16875）	29.6（1.6，81.3）	21852.6（1383.9，61816）	39.4（2.5，111.1）	4.7（0.3，13.3）	33（-3.4，90.7）	1.14 (0.88， 1.40)
Bolivia	1472（75.7，4194.6）	46.1（2.2，131）	5114.1（288，14835）	59.6（3.2，170.1）	4.9（0.3，13.5）	29.3（-20.9，143.5）	1.99（1.71，2.27）
Ecuador	1333.7（73.2，3702.3）	24.7（1.2，69）	7754.9（434.6，22722.2）	52.5（2.9，153.8）	4.7（0.3，13.3）	112.5（31.6，261.1）	0.97（0.88，1.06）
Peru	3273.9（185.9，8988.2）	27.4（1.5，74.7）	8983.6（523.3，25547.8）	28（1.6，79.7）	4.6（0.3，13.1）	2.2（-40.8，71.1）	-0.49（-0.71，-0.26）
Central Latin America	31586.8（3912.1，81126.5）	36.7（4.4，94.7）	162826.6（17136.7，431915）	68.3（7.2，180.7）	5.1（0.5，13.4）	85.9（35.6，119.4）	2.34 (2.06， 2.63)
Colombia	8968.9（2060.1，18384）	50.1（11.4，103.3）	24674.9（6111.3，51083.5）	46.5（11.5，95.8）	9.3（2.3，18.6）	-7.1（-31，31.6）	1.33（1.22，1.45）
Costa Rica	557.5（34.5，1405.3）	31.2（1.8，79.1）	2575.5（211.8，6504.9）	49.7（4.1，125.8）	6.5（0.6，15.7）	59.2（11，250.7）	1.25（1.04，1.45）
El Salvador	1146（82.4，2908.1）	37.3（2.5，95.1）	7070.7（628.5，18135.7）	120.8（10.8，309）	6.3（0.6，15.4）	223.9（108.4，606.3）	0.92（0.75，1.1）
Guatemala	1676.9（117.9，4251.2）	45.1（3，115.1）	9535.2（648.8，24950.3）	84.4（5.5，220.5）	5.6（0.4，14.6）	87.4（9.3，217.1）	0.74（0.45，1.03）
Honduras	901.8（58.5，2409.3）	41.6（2.4，113.1）	5240（406.1，13707.7）	85.6（6.6，224）	6.1（0.5，15.3）	105.8（29.4，318.6）	0.63（0.18，1.07）
Mexico	13645.5（919.7，40731.4）	31.3（2，93.7）	85355.8（5463.7，255693.5）	71.8（4.6，214.3）	4.1（0.3，12）	129.3（62.4，246.5）	0.03（-0.02，0.08）
Nicaragua	1079.2（74.2，2669.7）	66.7（4.2，164.9）	6481.5（539.9，16064.9）	141.7（11.3，350.5）	6.7（0.5，16.2）	112.4（33.2，356.4）	-0.2（-0.64，0.25）
Panama	418.2（30.4，1030.3）	27.2（1.9，67.5）	1990.2（163.2，5077.3）	47.9（3.8，122.2）	6.1（0.5，14.9）	76.2（18.9，292.4）	-0.37（-0.5，-0.25）
Venezuela	3192.7（205.7，7870.5）	31.4（1.8，78.5）	19902.9（1630.7，49770.9）	67.3（5.4，169.6）	6.6（0.5，16.1）	114.5（40.2，350.5）	-2.99（-3.33，-2.65）
Tropical Latin America	25152.5（1814.3，68267.1）	27（1.8，72.4）	61084.2（4337.5，163617.9）	25.3（1.8，67.7）	4.9（0.4，13.4）	-6.5（-36.9，39.2）	-0.39 (-0.53， -0.25)
Brazil	24673.9（1791.3，66972.5）	27.1（1.9，72.7）	58582.8（4183.9，156441.6）	24.8（1.8，66.2）	4.9（0.4，13.4）	-8.7（-38.7，37.9）	1.94（1.55，2.34）
Paraguay	478.6（24.7，1318.5）	21.5（1，58.9）	2501.4（142.7，7203.3）	44.9（2.5，128.6）	5（0.3，13.6）	108.9（19.4，279.5）	-0.45（-0.53，-0.36）
North Africa and Middle East	18909.6（3765.3，75141.6）	10.9（2.2，43.8）	45241.1（9037.9，173795.6）	10.3（2.1，40.1）	1.4（0.3，5.4）	-5.4（-26.2，24.1）	-0.19 (-0.24， -0.15)
Afghanistan	1356.2（196.3，5624.7）	19（2.8，79.4）	2202.6（366.4，8392.3）	16.6（2.6，64.6）	1.4（0.2，5.3）	-12.7（-48.6，70.6）	4.4（3.67，5.14）
Algeria	1352.7（198.8，5642.8）	11.3（1.8，47.2）	3094.5（518.7，12011.5）	9.4（1.6，36.7）	1.3（0.2，5.3）	-16.3（-48.6，44.2）	3.4（3.05，3.75）
Bahrain	20.3（3，79.1）	11.8（1.8，47）	99.9（13.7，378.1）	11（1.7，44.1）	1.6（0.2，6.2）	-6.4（-45.8，53.5）	2.79（2.51，3.07）
Egypt	3517.5（524.8，14095.4）	12.2（1.8，49.6）	9333.7（1202.9，37799.1）	14.9（2，60）	1.5（0.2，6.1）	22.1（-36.8，114.5）	0.93（0.58，1.28）
Iran	2294.8（391.8，8490.1）	8.6（1.6，32.3）	5239.1（1004.4，19316.8）	7.2（1.4，26.5）	1.5（0.3，5.5）	-17.1（-33.8，11.1）	0.54（0.45，0.63）
Iraq	1300（189.1，5217.1）	16.4（2.4，67.3）	3618.6（530.3，13980.3）	15.7（2.3，61.3）	1.6（0.2，6.2）	-4.3（-42.9，67）	0.52（0.08，0.96）
Jordan	168.8（28，688.6）	12.7（2.2，53.1）	806（127.1，3122.4）	12.4（2，49.1）	1.5（0.2，5.9）	-3（-46.4，60.7）	0.4（0.27，0.53）
Kuwait	118.1（9.6，387.2）	17.7（1.3，61.4）	308.2（24.3，1051.5）	11.6（0.8，41）	2.8（0.2，9.7）	-34.2（-59.1，-3.7）	0.37（0.27，0.48）
Lebanon	233.7（36.6，921.4）	10.4（1.7，40.9）	428.2（70.1，1699.6）	8.1（1.3，32）	1.4（0.2，5.7）	-22.1（-50.5，38.6）	0.34（0.14，0.53）
Libya	195.9（30.2，757.7）	10.4（1.6，40.4）	582.2（92.8，2235.9）	11.2（1.7，43.7）	1.5（0.2，5.8）	8（-35.9，101.6）	0.29（0.12，0.46）
Morocco	1443（208.7，5915.3）	10.4（1.6，43.1）	3838.5（593.7，15068.5）	12.6（2，49.9）	1.5（0.2，5.9）	20.8（-29.1，120.5）	-0.05（-0.2，0.1）
Palestine	133.2（20.8，513.5）	15.2（2.4，59）	279.4（44.3，1066.4）	11.7（1.9，46.2）	1.4（0.2，5.7）	-23（-55.3，30.5）	-0.37（-0.61，-0.13）
Oman	39.2（6.1，155.5）	5.8（0.9，24）	132.9（20.8，509.1）	7.3（1.2，28.9）	1.5（0.2，5.8）	24.9（-26.1，126.4）	-0.33（-0.48，-0.18）
Qatar	14.2（2.1，56.5）	14（2.1，58.2）	103.8（14.1，382）	12.9（1.9，50.8）	1.6（0.2，6.4）	-7.8（-49.2，64.6）	-0.63（-0.89，-0.37）
Saudi Arabia	1060.8（149.7，4291.5）	17.3（2.5，70.8）	3679.4（543.3，14377.4）	19.4（2.8，76.7）	1.6（0.2，6.5）	12.1（-35.3，101.8）	-0.87（-1.3，-0.44）
Sudan	998（137.3，4074.5）	10.3（1.5，42.7）	2048.5（294，7905.2）	10.8（1.5，43.3）	1.5（0.2，6）	4.3（-43.7，96.1）	-1.2（-1.31，-1.09）
Syrian Arab Republic	695.1（112.2，2784.8）	12.5（2，50.2）	1127.1（170.4，4512.1）	9.5（1.5，37.7）	1.4（0.2，5.5）	-24.3（-52.7，33.3）	-1.31（-1.48，-1.14）
Tunisia	393.7（58.8，1565.4）	7.8（1.2，31.5）	1001.9（155.4，3895.6）	8.1（1.3，31.5）	1.4（0.2，5.6）	3.4（-38.9，84.7）	-1.56（-1.75，-1.38）
Turkey	2982.8（694.3，12544.8）	8.3（1.9，35.6）	4992.7（1209.7，20717.6）	5.7（1.4，23.7）	1（0.3，4.1）	-31.3（-60.9，24.9）	-1.64（-1.8，-1.49）
United Arab Emirates	125.6（15.9，494.2）	22.4（2.8，96.1）	1080（123.9，4000.6）	18.9（2.3，75）	1.7（0.2，6.4）	-15.6（-50.7，50.4）	-1.77（-1.89，-1.65）
Yemen	453.1（66.4，1772.5）	8.8（1.3，34.6）	1197.9（188.5，4569.4）	8.5（1.4，33.3）	1.4（0.2，5.3）	-2.9（-42.4，72.7）	-3.4（-3.61，-3.18）
South Asia	160468（16556.7，445883.7）	26（2.4，73.1）	436500.6（46196.9，1163375.3）	29.3（3，78.8）	4.6（0.5，12.3）	12.5（-3.6，52.6）	0.58 (0.40， 0.77)
Bangladesh	4568.1（308.3，15924）	9.7（0.6，33.9）	16578.1（1001.1，48190.3）	12.9（0.8，37.3）	3.7（0.2，11）	33.4（-3.7，256.7）	2.53（2.24，2.81）
Bhutan	46（3.1，165.7）	17.5（1.1，62.8）	181（11.3，530.7）	32（1.9，92.9）	4.3（0.3，12.4）	83（20.6，381.3）	2.01（1.74，2.28）
India	141912.2（15226，383250.9）	28.5（2.7，78.8）	355121.3（39894.5，929891.3）	29.3（3.2，78.1）	4.8（0.5，12.8）	2.8（-12.5，42）	0.57（0.37，0.77）
Nepal	1452.6（104.4，5112.6）	14.5（1，51.2）	6520.7（407.9，19268.1）	29.1（1.8，85.6）	4.2（0.3，12.1）	101（40.3，433.1）	-0.18（-0.37，0.01）
Pakistan	12489.2（835.6，42299.1）	21.4（1.3，72.6）	58099.5（4108.4，163997.2）	48.7（3.2，136.9）	4.2（0.3，11.6）	128.1（60.6，476.6）	-0.33（-0.42，-0.25）
Central Sub-Saharan Africa	3441.1（371.4，14880.7）	15.1（1.5，64.7）	7559.8（714，32263.2）	13.9（1.2，59.4）	2.2（0.2，9.4）	-8.2（-47.3，28.4）	-0.40 (-0.45， -0.36)
Angola	734.5（51.8，3139.1）	17.9（1.2，75.1）	2105.7（122.1，8374.5）	19.2（1，74.2）	3.2（0.2，12.1）	7.5（-46.3，75.9）	3.27（2.89，3.64）
Central African Republic	250.4（18.7，1028.4）	20.7（1.4，85）	546（32.8，2248.7）	24.5（1.3，98.8）	2.9（0.2，11.6）	18.2（-40.1，84.1）	1.42（1.1，1.75）
Congo	261.8（17.4，1073.8）	24.4（1.5，98.2）	631.2（35.3，2502.4）	24.6（1.2，96.1）	3.3（0.2，12.6）	1（-48，57.4）	1.28（1.11，1.44）
Democratic Republic of the Congo	2032.3（238.6，9148.9）	12.9（1.4，57.7）	3856.1（446，17645.6）	10.4（1.1，47.6）	1.7（0.2，7.7）	-19.9（-59.3，44.2）	1.1（0.92，1.28）
Equatorial Guinea	37.9（2.7，155.6）	19.2（1.3，77.7）	118.2（6.3，476.3）	24.6（1.2，96.8）	3.4（0.2，13）	28.1（-39.6，116.2）	0.91（0.75，1.06）
Gabon	124.1（8.5，528.3）	22.7（1.5，96.6）	302.5（15.8，1230.9）	30.5（1.4，122.5）	3.3（0.2，12.7）	34.1（-31.7，108）	0.84（0.73，0.95）
Eastern Sub-Saharan Africa	44283（3895.9，111973.3）	60.8（5.5，150.6）	59928.5（3890.4，171224.2）	40.6（2.4，111.1）	6.5（0.4，17.9）	-33.1（-66.3，-18.6）	-1.61 (-1.70， -1.51)
Burundi	1521.2（97.2，4037.2）	65.9（4.1，172.2）	1583.2（68.7，4868.4）	38.3（1.4，113.9）	6.2（0.2，17.8）	-42（-81.5，-17.8）	1.68（1.12，2.24）
Comoros	129.8（8.2，356.7）	60.5（3.9，163.4）	189.4（7.7，560.6）	41.1（1.5，120）	6.5（0.3，18.8）	-32.1（-79.9，8.1）	1.32（0.92，1.73）
Djibouti	65.4（4，176.7）	49.6（3.1，126.4）	223.3（9.6，695.6）	43.1（1.5，127.8）	6.4（0.2，17.9）	-13.2（-74.6，21.4）	1.02（0.58，1.47）
Eritrea	539.9（33，1488.2）	54.7（3.6，145.3）	1047.2（48.3，3329.6）	43.4（1.7，131.1）	6.2（0.2，17.7）	-20.8（-76.5，13）	0.9（0.74，1.05）
Ethiopia	16410.5（1336.2，42897.3）	83.2（7.3，209.4）	14438.2（802.1，42568.2）	38.1（1.9，109.2）	6.4（0.3，18）	-54.1（-84.5，-37.4）	0.86（0.73，0.99）
Kenya	1899.1（214.9，5378）	24.1（2.6，68.2）	4953.2（611.6，14754.3）	24.7（2.7，70.7）	4.2（0.5，12.1）	2.8（-33.5，47.5）	0.38（0.21，0.55）
Madagascar	2350（151.4，6152.3）	46.9（3，120.9）	3185.3（136.1，9886.1）	32.3（1.2，96）	6.3（0.2，17.9）	-31.2（-79，-4.3）	0.19（0.02，0.37）
Malawi	2133.1（144.7，5403.1）	57.8（4，145）	2758.5（119.4，8196.2）	41.2（1.6，117.7）	6.4（0.2，18.5）	-28.6（-78.7，-4.9）	0.19（0.12，0.26）
Mozambique	2684.2（186.7，6918.9）	47.5（3.3，120.3）	3950.1（168.9，11932.9）	39.5（1.5，113.9）	6.1（0.2，17.2）	-16.9（-79，17.9）	-0.09（-0.46，0.27）
Rwanda	1982.2（129.4，5120.2）	69.6（4.7，175.3）	2043（88.2，5870）	37.7（1.5，106.7）	6.4（0.2，18.3）	-45.9（-82.9，-26.2）	-0.69（-0.79，-0.59）
Somalia	1651.4（99，4464）	66.9（4.5，174.1）	2848.4（128.4，8436.5）	46.5（1.8，129.8）	6.1（0.2，17.3）	-30.4（-78.7，-2.4）	-1.13（-1.35，-0.91）
South Sudan	1311.6（88.9，3358.2）	57.4（3.8，144.3）	1381.4（55.7，4310.5）	40.8（1.5，123.5）	6.3（0.2，18）	-28.8（-79.7，0.2）	-1.15（-1.36，-0.93）
United Republic of Tanzania	6442.3（528.5，15591.2）	62.2（5.5，147.7）	13526.4（764.6，34625.5）	60（3.5，148.9）	9（0.5，21.6）	-3.6（-58.7，34.9）	-1.86（-2.05，-1.66）
Uganda	3299.5（220.5，8324.9）	54.1（3.5，135.4）	4907.4（206.5，14682.3）	39（1.4，114.6）	6.4（0.2，18）	-28（-79.4，0.2）	-1.73（-2，-1.46）
Zambia	1830.4（117.7，4741.6）	66.7（4.3，168.4）	2845.4（134.4，8723.2）	46.3（1.8，134.5）	6（0.2，17.4）	-30.7（-79.5，-2.3）	-3.55（-3.86，-3.24）
Southern Sub-Saharan Africa	7028.3（430，25198.2）	22.3（1.4，81.6）	13983.1（1099，53866.5）	23.2（1.8，91.1）	2.9（0.2，11.5）	3.6（-34.8，64）	0.17 (-0.09， 0.43)
Botswana	160（7.7，593.1）	24.9（1.2，93.3）	464.4（24.6，1853.2）	28.1（1.6，116.2）	3（0.2，11.8）	12.8（-42.6，85.2）	1.94（1.69，2.2）
Eswatini	112.6（5.8，413.2）	33.1（1.8，125.7）	269.4（14.7，1087.2）	39.6（2.3，164.4）	3（0.2，12.1）	19.7（-39.3，104.3）	0.88（0.59，1.18）
Lesotho	230.6（12.3，897.6）	22（1.2，87.2）	527.4（29.7，2079.5）	36.9（2.2，147.5）	3（0.2，11.9）	68.1（-10.5，174.4）	0.33（0.1，0.56）
Namibia	181.6（9.2，699.5）	24.2（1.2，93.8）	300.1（17，1232.2）	19.4（1.1，82）	2.9（0.2，11.8）	-19.5（-58.6，37.7）	-0.12（-0.32，0.07）
South Africa	5139.8（329.3，18645.9）	21.2（1.3，78.7）	9357.5（842.7，38173.4）	19.9（1.8，81.2）	2.6（0.2，10.8）	-6（-48.6，65.9）	-1.13（-1.46，-0.8）
Zimbabwe	1203.7（52，4253.4）	27.4（1.2，99）	3064.4（130.1，11067.3）	39.7（1.6，146.5）	4.3（0.2，15.4）	45.1（-15.7，113.2）	-4.5（-4.94，-4.05）
Western Sub-Saharan Africa	21928.2（1365.2，85950.3）	24.7（1.4，96.6）	49252.3（2904.4，184285）	25.6（1.4，94.6）	3.5（0.2，13）	3.7（-18.6，37）	0.33 (0.24， 0.41)
Benin	690.9（33.2，2447.9）	33.8（1.5，118.4）	1676.5（75.5，6120.8）	33.2（1.4，119.3）	4（0.2，14.1）	-1.8（-42.6，45.9）	2.14（1.95，2.33）
Burkina Faso	975（53.9，3850.5）	22.9（1.2，89.4）	2350.3（127.2，9086.8）	25.7（1.3，98.7）	3.2（0.2，12.2）	12（-22.8，71.6）	1.7（1.55，1.84）
Cameroon	1610.8（92.7，6356.8）	35.4（1.9，139）	4668.2（241.9，18266.7）	37.4（1.7，143.7）	3.5（0.2，13）	5.7（-35.4，71.3）	1.51（1.15，1.88）
Cape Verde	30.1（1.8，114.2）	13.1（0.8，50.1）	94.4（4.7，351.5）	21.5（1，80.6）	3.8（0.2，13.8）	64.3（3.5，160.4）	1.63（1.42，1.84）
Chad	716.5（38.1，2850.8）	25.2（1.3，100）	1587.1（80.4，6365.8）	27.5（1.3，106.2）	3.4（0.2，12.9）	9.1（-27.5，80.3）	1.42（1.05，1.8）
Côte d’Ivoire	1612.2（82.8，6096.7）	38（1.8，138.1）	3812.8（180.3，14375）	33.8（1.5，126）	3.9（0.2，13.9）	-10.9（-47.5，34.7）	1.14（0.98，1.3）
Gambia	92（4.9，371.3）	25.4（1.2，101.9）	287（14.7，1101.2）	29.3（1.4，110.8）	3.6（0.2，13.7）	15.3（-31.7，92.2）	0.83（0.62，1.05）
Ghana	1810.9（82.4，6671.1）	27.5（1.2，101.1）	6893.9（249.9，22943.2）	41.4（1.4，134.7）	5.2（0.2，16.5）	50.4（-2.9，261.5）	0.81（0.67，0.95）
Guinea	969.3（53.6，3894.6）	29.1（1.5，116.5）	1694.2（88.7，6645.1）	29.8（1.4，115.3）	3.3（0.2，12.3）	2.4（-33.9，71）	0.72（0.65，0.8）
Cook Islands	4.7（0.6，11.5）	39.5（5.4，95.1）	13（1.2，31.7）	51.4（4.9，126.8）	6.1（0.6，14.8）	30.1（-38.3，88.3）	1.26（0.91，1.62）
Guinea-Bissau	183.1（10.1，731）	42.7（2.2，168.4）	292.5（15.9，1157.9）	37.1（1.8，143.7）	3.5（0.2，13.1）	-13（-47，41.2）	0.7（0.4，0.99）
Liberia	359.6（18.8，1385.2）	32.6（1.7，124.3）	605.5（31.5，2324.7）	28.3（1.3，106）	3.5（0.2，13.1）	-13.4（-42.9，41.1）	0.31（0.14，0.47）
Mali	1214.6（68.9，4720.8）	28.9（1.6，112.9）	2311.3（122.8，9056.1）	26.4（1.3，103.1）	3.3（0.2，12.6）	-8.6（-39.6，43.8）	0.14（0.06，0.22）
Mauritania	383.2（21.5，1497.1）	37.8（2，147.3）	540.8（26，2096）	26.1（1.2，100.9）	3.6（0.2，13.5）	-30.9（-56.1，4.5）	0.06（-0.17，0.29）
Niger	816（46.3，3212.7）	28（1.4，110.5）	1981.3（102.3，7723.9）	25.1（1.2，97.6）	3.4（0.2，12.7）	-10.5（-44，36.7）	-0.2（-0.47，0.07）
Nigeria	8485.5（567，33286.7）	19.4（1.2，75.4）	16157.5（1101.3，62694.8）	18.6（1.1，71.5）	3.1（0.2，11.8）	-3.9（-37.9，47.1）	-0.21（-0.36，-0.06）
Sao Tome and Principe	21.8（1.2，83.9）	34.3（1.8，132.4）	47.9（2.5，184.3）	44.3（2.1，165.5）	3.6（0.2，14）	29.1（-11.9，93.4）	-0.85（-1.1，-0.6）
Senegal	1093（58.2，4261.7）	33.5（1.7，130.5）	2279.2（111.8，8741.8）	30.3（1.4，114.7）	3.6（0.2，13.3）	-9.7（-41.9，49.7）	-0.87（-0.92，-0.82）
Sierra Leone	506.3（26.7，1952.2）	26.4（1.3，100.9）	964.3（49.9，3689.2）	25.9（1.2，97.6）	3.4（0.2，12.9）	-1.9（-36.1，60.1）	-0.94（-1.46，-0.41）
Togo	356.9（20.9，1414.4）	27.3（1.5，107.2）	1007.1（53.7，3930）	26.6（1.3，101.9）	3.4（0.2，13）	-2.6（-36.5，53.1）	-1.44（-1.62，-1.26）
DALYs, disability-adjusted life years; ASDR, age-standardized disability-adjusted life years rate; No., number; UI, uncertainty interval; CI, confidential interval; EAPC, estimated annual percentage change; PAFs, population attributable fractions.
